# Supplementary material for: Statin-induced lipid carrier stress reveals a conserved vulnerability in β-lactam-resistant Gram-positive bacteria
Source: Nat Commun. 2026 Jul 20;17:6680. doi: 10.1038/s41467-026-75729-8 (PMC13385884; doi:10.1038/s41467-026-75729-8)
Supplement: Supplementary file 3 — Supplementary Data 1 [file 41467_2026_75729_MOESM3_ESM.xlsx]

## Sheet: LTEE results
Strain + treatment	Line-Subline	OXA MIC ancestor Strain (µg/mL)	OXA MIC (µg/mL) after treatment (100 generations)	Mutations after 100 generations	OXA MIC (µg/mL) after treatment (200 generations)	Mutations after 200 generations
WT (LAC)	1	32	64	RplY (SNP; UGV);	64
				HemG (INS; I43fs);
				NorC (SNP; T192A)
	2	32	64	RplY (SNP; UGV);	64
				RpoC (SNP; A812E);
				RS08095 (INS; UGV);
				RS11745 (SNP; V225L)
	3	32	64	NorC (SNP; T192A)	64
	4	32	64	NorC (SNP; T192A);	64
				PykA (SNP; M246I)
	5	32	32		32
WT (LAC)	1	8	16		16
	2 - 4	8	16	Apt (SNP; A57V);	128	GdpP (SNP; N624fs)
				RpoB (SNP; UGV);
				NorC (SNP; T162A)
	3	8	64	Apt (SNP; T162*);	64
				GdpP (SNP; V489E);
				NorC (SNP; T162A);
				RS08095 (INS; UGV)
	4	8	32	Apt (SNP; G124D);	32
				NorC (SNP; T126A);
				RS08095 (INS; UGV);
				RS13495 (INS; UGV)
	5	8	16		16
crtQ::Tn + OXA	1	4	32	RpoB (SNP; A979D);	32
				GdpP (SNP; R289H)
	2	4	32	RpoB (SNP; T518I);	32
				GdpP (SNP; R289H)
	3 - 3	4	16	RpoB (SNP; T518I);	64	GdpP (SNP; V588F)
				Ebh (SNP; V3209M);
				LukS-PV (SNP; T193K)
	4	4	32	FmtA (DEL; N340fs);	32
				GdpP (SNP; G307V);
				RS14340 (SNP; L489S)
	5	4	32	RpoC (SNP; T661I);	32
				Ebh (SNP; UGV);
				GdpP (SNP; R602H)
WT (LAC)	1	8	32	RS2455 (DEL; UGV);	32
				RrfC (SNP; UGV);
				RS2670 (SNP; UGV);
				RS4765 (DEL; UGV);
				FtsK (SNP; A665G);
				RS11000 (SNP; UGV)
	2	8	32	RS2455 (DEL; UGV);	32
				RrfC (SNP; UGV);
				FtsK (SNP; A665G);
				RS4765 (DEL; UGV);
				RS11000 (SNP; UGV)
	3	8	8		8
	4	8	32	RS4765 (DEL; UGV);	32
				FtsK (SNP; A665G)
	5	8	64	RS2455 (DEL; UGV);	64
				RrfC (SNP; UGV);
				RS02035 (SNP; UGV);
				ClpX (SNP; T757*),
				PykA (SNP; A940G);
				RS4765 (DEL; UGV);
				FtsK (SNP; A665G)
