# Supplementary material for: Statin-induced lipid carrier stress reveals a conserved vulnerability in β-lactam-resistant Gram-positive bacteria
Source: Nat Commun. 2026 Jul 20;17:6680. doi: 10.1038/s41467-026-75729-8 (PMC13385884; doi:10.1038/s41467-026-75729-8)
Supplement: Supplementary file 4 — Supplementary Data 2 [file 41467_2026_75729_MOESM4_ESM.xlsx]

## Sheet: oligonucleotide sequences
Supplementary Data 2. List of oligonucleotides used in this study.
FCP_ID	Name	Sequence (5’-3’)	Description
FCP5402	gdpP_Up_F	AGTCGAATTCGAAGCATACAATCTATAAATTGTTAATTTTCAT	Amplification of the upstream region of gdpP for allelic replacement
FCP5403	gdpP_Up_R	ATATCCAGTGATTTTTTTCTCCATTATTCCACCTCTATTCACTTTTTAGAA	Amplification of the upstream region of gdpP for allelic replacement
FCP5404	gdpP_Down_F	GATGAGTGGCAGGGCGGGGCGTAAAAGTAATTTTTACACAAGATGTTAAAGGTA	Amplification of the downstream region of gdpP for allelic replacement
FCP5405	gdpP_Down_R	AGTCGGATCCCATCATTATATCCATCATTGGCAATAC	Amplification of the downstream region of gdpP for allelic replacement
FCP6003	mecA_Up_F	GGAGTGGTGAATCCGTTAGCGTGCAATATACTTAACACGTTC	Amplification of the upstream region of mecA for allelic replacement
FCP6004	mecA_Up_R	CGTATTTTTTTACTCCTTATATAAGACTACATTTG	Amplification of the upstream region of mecA for allelic replacement
FCP6005	mecA_Down_F	ATAAGGAGTAAAAAAATACGATATAGATGAATAACAAAAC	Amplification of the downstream region of mecA for allelic replacement
FCP6006	mecA_Down_R	ACATTAACTAGACAGATCTCTTTAAATGTAGAATTAAAAGGTATTACTG	Amplification of the downstream region of mecA for allelic replacement
FCP6007	crtQ_Up_F	GGAGTGGTGAATCCGTTAGCCATTAAATGCTCTTATTAATTATGATTATG	Amplification of the upstream region of crtQ for allelic replacement
FCP6008	crtQ_Up_R	ATTGTTCTTTATCACTTCCTATTCTTCGC	Amplification of the upstream region of crtQ for allelic replacement
FCP6009	crtQ_Down_F	AGGAAGTGATAAAGAACAATAAATCAAGGTAATGGC	Amplification of the downstream region of crtQ for allelic replacement
FCP6010	crtQ_Down_R	ACATTAACTAGACAGATCTCGTGACACCTGCACCAATTAC	Amplification of the downstream region of crtQ for allelic replacement
FCP6716	oatA_Up_F (ITA)	GGAGTGGTGAATCCGTTAGCAATGGCTATAAACATAATTGAATATAATAG	Amplification of the upstream region of oatA for allelic replacement
FCP6717	oatA_Up_R	GTGCATCAAAGTTAATAAACGCCCCATTTATT	Amplification of the upstream region of oatA for allelic replacement
FCP6718	oatA_Down_F	GTTTATTAACTTTGATGCACTAAACTTTTGAA	Amplification of the downstream region of oatA for allelic replacement
FCP6719	oatA_Down_R	ACATTAACTAGACAGATCTCAAGCAACATGACCGTAATAG	Amplification of the downstream region of oatA for allelic replacement
FCP6681	murA F	TGGGCGTTGAATTGGACTATCA	qPCR amplification of murA transcript
FCP6682	murA R	GTCGGGAATCCAGGATGTGG	qPCR amplification of murA transcript
FCP6651	gyrB F	GTCGCACGTACAGTGGTTGA	qPCR amplification of gyrB transcript
FCP6652	gyrB R	ACCTGGAAGGCTTGCTACATC	qPCR amplification of gyrB transcript
FCP6713	murA_F	CATAAAATGCATCTAGAAAGTAAGGAGGGAAATGTAAAGTAATAGGAGTT	Amplification of WT murA for inducible expression
FCP6710	murA_R	CTCGGTTCGGAATTCTCGAGTCAAAAATTGTTTCCATGG	Amplification of WT murA for inducible expression
FCP6714	gdpP_F	CATAAAATGCATCTAGAAAGTAAGGAGGAGCGAAAGGTTTGCCGAATG	Amplification of WT gdpP for complementation
FCP6715	gdpP_R	CTCGGTTCGGAATTCTCGAGTGGCGTTCTTGTTTTGCACG	Amplification of WT gdpP for complementation
FCP5709	pMAD_NcoI_F	TGATTCATTCTGCTAACCAGTAAGGCAAC	Primer annealing to pMAD flanking MCS for verification of insert
FCP5706	pMAD_NcoI_R	TGCTCTGGGTTATAATCTCCTCCGTAAC	Primer annealing to pMAD flanking MCS for verification of insert
FCP8406	amy region F	AGATGTAAACGGCATTGCTGG	Primer for verification of inserted construct in plasmid or after chromosomal integration at the amy locus
FCP8407	amy region R	GCAGCGTAACACCGATTGTC	Primer for verification of inserted construct in plasmid or after chromosomal integration at the amy locus
