# Supplementary material for: Statin-induced lipid carrier stress reveals a conserved vulnerability in β-lactam-resistant Gram-positive bacteria
Source: Nat Commun. 2026 Jul 20;17:6680. doi: 10.1038/s41467-026-75729-8 (PMC13385884; doi:10.1038/s41467-026-75729-8)
Supplement: Supplementary file 7 — Source Data [file 41467_2026_75729_MOESM7_ESM.xlsx]

## Sheet: Figure 1
				Figure 1c - Mutation-call table underlying 1c is fully covered by sequencing repository/Table S1						Figure 1 f
										Raw OD600
										Time (h)	ΔgdpP - OXA			ΔgdpP - OXA + ZA			ΔgdpP - OXA + SIM
											Replica 1	Replica 2	Replica 3	Replica 1	Replica 2	Replica 3	Replica 1	Replica 2	Replica 3
										0	0.1	0.096	0.094	0.099	0.1	0.096	0.126	0.133	0.103
Figure 1 e										0.166667	0.099	0.097	0.095	0.098	0.105	0.099	0.122	0.146	0.122
										0.333333	0.1	0.097	0.095	0.098	0.105	0.096	0.129	0.142	0.117
										0.5	0.1	0.097	0.096	0.099	0.106	0.097	0.13	0.129	0.111
										0.666667	0.101	0.098	0.096	0.1	0.107	0.096	0.129	0.14	0.125
										0.833333	0.103	0.099	0.097	0.102	0.107	0.097	0.135	0.129	0.114
										1	0.105	0.101	0.099	0.103	0.109	0.098	0.137	0.12	0.104
										1.16667	0.109	0.103	0.101	0.106	0.112	0.1	0.137	0.113	0.11
										1.33333	0.112	0.106	0.103	0.108	0.115	0.102	0.138	0.112	0.103
										1.5	0.117	0.108	0.105	0.112	0.119	0.104	0.139	0.111	0.101
										1.66667	0.122	0.112	0.109	0.116	0.125	0.108	0.14	0.11	0.1
										1.83333	0.129	0.117	0.113	0.121	0.132	0.112	0.142	0.11	0.1
										2	0.137	0.121	0.117	0.127	0.139	0.116	0.142	0.109	0.1
										2.16667	0.145	0.127	0.122	0.134	0.148	0.121	0.142	0.109	0.1
										2.33333	0.154	0.134	0.128	0.142	0.158	0.128	0.144	0.108	0.1
										2.5	0.166	0.141	0.135	0.152	0.168	0.135	0.143	0.108	0.1
										2.66667	0.177	0.151	0.143	0.163	0.179	0.143	0.143	0.108	0.1
										2.83333	0.189	0.161	0.152	0.175	0.192	0.152	0.143	0.108	0.1
										3	0.204	0.17	0.163	0.188	0.205	0.162	0.142	0.107	0.1
										3.16667	0.22	0.184	0.174	0.202	0.222	0.174	0.142	0.107	0.1
										3.33333	0.237	0.198	0.186	0.217	0.237	0.186	0.142	0.107	0.1
										3.5	0.256	0.215	0.2	0.233	0.257	0.199	0.141	0.107	0.101
										3.66667	0.276	0.228	0.212	0.251	0.274	0.213	0.141	0.107	0.101
										3.83333	0.295	0.245	0.226	0.27	0.294	0.228	0.139	0.108	0.101
										4	0.311	0.259	0.237	0.286	0.312	0.242	0.139	0.108	0.101
										4.16667	0.328	0.268	0.248	0.305	0.329	0.257	0.137	0.108	0.101
										4.33333	0.348	0.287	0.265	0.324	0.35	0.272	0.136	0.109	0.101
										4.5	0.366	0.3	0.276	0.341	0.369	0.286	0.135	0.109	0.102
										4.66667	0.384	0.309	0.288	0.36	0.388	0.3	0.133	0.109	0.102
										4.83333	0.4	0.315	0.3	0.38	0.408	0.315	0.132	0.11	0.102
										5	0.414	0.334	0.31	0.398	0.427	0.33	0.13	0.11	0.102
										5.16667	0.429	0.345	0.321	0.418	0.445	0.341	0.127	0.11	0.102
										5.33333	0.439	0.355	0.329	0.438	0.463	0.358	0.126	0.111	0.103
										5.5	0.452	0.358	0.34	0.454	0.483	0.372	0.126	0.111	0.103
										5.66667	0.463	0.381	0.349	0.476	0.499	0.386	0.126	0.112	0.104
										5.83333	0.475	0.385	0.357	0.488	0.515	0.4	0.127	0.112	0.104
										6	0.486	0.394	0.365	0.508	0.531	0.414	0.127	0.112	0.104
										6.16667	0.498	0.403	0.374	0.526	0.548	0.428	0.128	0.113	0.105
										6.33333	0.508	0.41	0.379	0.537	0.562	0.44	0.13	0.113	0.105
										6.5	0.52	0.42	0.389	0.556	0.575	0.451	0.129	0.114	0.105
										6.66667	0.531	0.419	0.397	0.567	0.588	0.462	0.13	0.114	0.106
										6.83333	0.544	0.443	0.409	0.586	0.602	0.473	0.131	0.115	0.106
										7	0.556	0.447	0.418	0.596	0.615	0.484	0.132	0.115	0.106
										7.16667	0.568	0.454	0.427	0.611	0.625	0.494	0.132	0.116	0.107
										7.33333	0.58	0.474	0.436	0.623	0.636	0.502	0.133	0.116	0.107
										7.5	0.592	0.488	0.443	0.63	0.645	0.511	0.135	0.116	0.107
										7.66667	0.606	0.501	0.456	0.645	0.656	0.52	0.134	0.116	0.108
										7.83333	0.613	0.5	0.469	0.652	0.662	0.528	0.134	0.117	0.108
										8	0.631	0.519	0.485	0.661	0.672	0.536	0.135	0.117	0.109
										8.16667	0.64	0.532	0.497	0.668	0.682	0.541	0.135	0.117	0.108
										8.33333	0.653	0.541	0.507	0.676	0.687	0.547	0.136	0.117	0.109
										8.5	0.666	0.551	0.52	0.684	0.695	0.553	0.136	0.117	0.109
										8.66667	0.676	0.56	0.531	0.691	0.701	0.56	0.137	0.118	0.11
										8.83333	0.69	0.57	0.545	0.697	0.707	0.565	0.137	0.118	0.11
										9	0.701	0.58	0.55	0.704	0.711	0.571	0.138	0.118	0.111
										9.16667	0.714	0.593	0.568	0.709	0.718	0.577	0.137	0.118	0.11
										9.33333	0.722	0.599	0.582	0.716	0.723	0.581	0.138	0.119	0.111
										9.5	0.734	0.612	0.592	0.72	0.728	0.585	0.139	0.119	0.111
										9.66667	0.744	0.621	0.607	0.725	0.733	0.591	0.139	0.119	0.111
										9.83333	0.75	0.627	0.615	0.73	0.739	0.595	0.14	0.119	0.111
										10	0.76	0.644	0.626	0.734	0.741	0.599	0.139	0.119	0.112
										10.1667	0.767	0.647	0.632	0.738	0.745	0.604	0.139	0.119	0.112
										10.3333	0.775	0.654	0.645	0.742	0.75	0.608	0.139	0.119	0.112
										10.5	0.782	0.66	0.647	0.746	0.755	0.611	0.138	0.119	0.112
										10.6667	0.787	0.667	0.657	0.748	0.758	0.615	0.139	0.119	0.112
										10.8333	0.794	0.673	0.666	0.752	0.76	0.617	0.138	0.119	0.112
										11	0.797	0.678	0.668	0.754	0.764	0.621	0.139	0.119	0.112
										11.1667	0.803	0.676	0.674	0.757	0.767	0.625	0.139	0.119	0.113
										11.3333	0.804	0.692	0.683	0.759	0.768	0.626	0.138	0.119	0.113
										11.5	0.811	0.692	0.686	0.763	0.772	0.63	0.138	0.119	0.113
										11.6667	0.814	0.693	0.693	0.765	0.775	0.632	0.137	0.119	0.113
										11.8333	0.817	0.706	0.697	0.767	0.777	0.634	0.136	0.118	0.112
										12	0.819	0.707	0.698	0.767	0.779	0.636	0.136	0.118	0.112
										12.1667	0.82	0.709	0.705	0.771	0.78	0.638	0.136	0.118	0.113
										12.3333	0.824	0.707	0.709	0.771	0.782	0.641	0.136	0.118	0.112
										12.5	0.825	0.712	0.711	0.772	0.785	0.643	0.135	0.118	0.112
										12.6667	0.825	0.715	0.715	0.774	0.788	0.644	0.135	0.117	0.112
										12.8333	0.826	0.717	0.713	0.774	0.789	0.646	0.135	0.117	0.111
										13	0.825	0.718	0.72	0.775	0.79	0.648	0.133	0.117	0.111
										13.1667	0.826	0.722	0.716	0.777	0.79	0.649	0.133	0.116	0.111
										13.3333	0.828	0.719	0.721	0.779	0.793	0.651	0.132	0.116	0.11
										13.5	0.826	0.709	0.722	0.779	0.794	0.652	0.131	0.115	0.11
										13.6667	0.823	0.717	0.722	0.78	0.794	0.653	0.131	0.115	0.109
										13.8333	0.822	0.708	0.724	0.78	0.795	0.655	0.13	0.115	0.109
										14	0.826	0.719	0.72	0.781	0.797	0.656	0.129	0.114	0.108
										14.1667	0.823	0.71	0.722	0.782	0.799	0.657	0.129	0.114	0.108
										14.3333	0.824	0.72	0.722	0.782	0.801	0.659	0.128	0.113	0.108
										14.5	0.825	0.721	0.722	0.783	0.802	0.66	0.127	0.113	0.107
										14.6667	0.824	0.718	0.722	0.783	0.801	0.661	0.126	0.112	0.107
										14.8333	0.825	0.72	0.722	0.783	0.803	0.662	0.125	0.112	0.106
										15	0.823	0.721	0.727	0.784	0.804	0.663	0.125	0.111	0.106
										15.1667	0.824	0.72	0.727	0.784	0.803	0.664	0.124	0.111	0.105
										15.3333	0.825	0.72	0.729	0.785	0.804	0.665	0.123	0.111	0.105
										15.5	0.825	0.712	0.731	0.786	0.803	0.666	0.123	0.111	0.105
										15.6667	0.826	0.713	0.734	0.785	0.805	0.667	0.122	0.11	0.104
										15.8333	0.826	0.715	0.736	0.785	0.806	0.668	0.122	0.109	0.104
										16	0.826	0.727	0.731	0.784	0.806	0.668	0.121	0.109	0.102

## Sheet: Figure 2
Figure 2 b
Peak Area (AU)
Strain	WT			WT + ZA (25 μM)			WT + SIM (25 μM)
Replicate	Replica 1	Replica 2	Replica 3	Replica 1	Replica 2	Replica 3	Replica 1	Replica 2	Replica 3
FPP	299416	174773	163694	171012	165287	118945	ND	ND	ND
C55P	1242337	865906	801488	2339547	2258793	2279558	ND	ND	ND
	ND=Not detected
Figure 2 c
Raw OD600
Time (h)	WT + OXA			WT + OXA + Ampho			WT + Ampho				ΔgdpP + OXA				ΔgdpP + OXA + Ampho			ΔgdpP + Ampho
Replicate	Replica 1	Replica 2	Replica 3	Replica 1	Replica 2	Replica 3	Replica 1	Replica 2	Replica 3	Replica 4	Replica 1	Replica 2	Replica 3	Replica 4	Replica 1	Replica 2	Replica 3	Replica 1	Replica 2	Replica 3	Replica 4
0	0.098	0.09	0.097	0.098	0.098	0.096	0.101	0.102	0.103	0.105	0.106	0.101	0.103	0.1	0.098	0.102	0.098	0.102	0.101	0.1	0.101
0.166667	0.098	0.09	0.098	0.098	0.098	0.097	0.101	0.102	0.104	0.105	0.1	0.101	0.103	0.101	0.099	0.103	0.098	0.102	0.101	0.101	0.101
0.333333	0.098	0.09	0.098	0.098	0.098	0.097	0.102	0.103	0.105	0.105	0.101	0.101	0.103	0.101	0.099	0.103	0.099	0.103	0.102	0.102	0.102
0.5	0.098	0.09	0.099	0.099	0.099	0.097	0.106	0.105	0.107	0.106	0.101	0.102	0.105	0.101	0.099	0.103	0.099	0.104	0.102	0.102	0.102
0.666667	0.099	0.091	0.099	0.099	0.099	0.097	0.106	0.107	0.11	0.108	0.102	0.103	0.107	0.103	0.099	0.103	0.099	0.105	0.103	0.103	0.103
0.833333	0.1	0.092	0.1	0.1	0.1	0.098	0.109	0.111	0.114	0.111	0.104	0.105	0.11	0.105	0.099	0.104	0.099	0.106	0.105	0.105	0.105
1	0.101	0.093	0.101	0.101	0.101	0.099	0.114	0.115	0.119	0.114	0.106	0.107	0.112	0.107	0.1	0.104	0.099	0.108	0.106	0.107	0.106
1.16667	0.102	0.094	0.102	0.101	0.102	0.099	0.12	0.121	0.126	0.118	0.11	0.11	0.114	0.111	0.099	0.104	0.099	0.109	0.108	0.109	0.107
1.33333	0.104	0.096	0.104	0.102	0.102	0.1	0.128	0.128	0.136	0.123	0.113	0.113	0.117	0.114	0.1	0.104	0.099	0.112	0.11	0.111	0.109
1.5	0.106	0.098	0.106	0.103	0.104	0.101	0.138	0.138	0.147	0.129	0.117	0.117	0.121	0.119	0.1	0.104	0.099	0.115	0.113	0.115	0.112
1.66667	0.108	0.1	0.109	0.104	0.105	0.102	0.152	0.151	0.162	0.138	0.123	0.122	0.127	0.124	0.099	0.104	0.099	0.119	0.117	0.12	0.115
1.83333	0.11	0.103	0.112	0.105	0.106	0.102	0.168	0.164	0.178	0.147	0.13	0.129	0.132	0.13	0.099	0.104	0.099	0.125	0.121	0.125	0.119
2	0.113	0.105	0.114	0.106	0.106	0.103	0.189	0.184	0.201	0.159	0.138	0.136	0.139	0.138	0.099	0.104	0.099	0.13	0.128	0.132	0.125
2.16667	0.114	0.107	0.116	0.106	0.106	0.103	0.215	0.208	0.228	0.173	0.147	0.144	0.147	0.146	0.099	0.103	0.099	0.139	0.134	0.141	0.131
2.33333	0.116	0.109	0.118	0.106	0.107	0.104	0.245	0.234	0.26	0.189	0.156	0.153	0.156	0.155	0.099	0.104	0.099	0.15	0.144	0.153	0.14
2.5	0.117	0.11	0.119	0.106	0.107	0.103	0.283	0.269	0.3	0.21	0.167	0.164	0.166	0.165	0.099	0.104	0.099	0.163	0.156	0.167	0.151
2.66667	0.118	0.111	0.12	0.106	0.107	0.103	0.327	0.309	0.345	0.233	0.179	0.175	0.178	0.175	0.099	0.103	0.099	0.181	0.174	0.188	0.168
2.83333	0.118	0.111	0.12	0.106	0.107	0.103	0.374	0.359	0.392	0.263	0.192	0.189	0.192	0.188	0.099	0.103	0.099	0.204	0.194	0.21	0.188
3	0.118	0.111	0.12	0.106	0.106	0.103	0.429	0.401	0.45	0.294	0.208	0.204	0.208	0.202	0.099	0.103	0.098	0.232	0.218	0.239	0.215
3.16667	0.118	0.111	0.12	0.106	0.106	0.103	0.485	0.456	0.507	0.332	0.226	0.222	0.225	0.216	0.099	0.103	0.098	0.265	0.251	0.276	0.248
3.33333	0.118	0.111	0.12	0.106	0.106	0.103	0.554	0.519	0.581	0.377	0.246	0.241	0.245	0.235	0.099	0.103	0.098	0.306	0.285	0.318	0.285
3.5	0.117	0.11	0.119	0.105	0.106	0.103	0.631	0.594	0.659	0.421	0.268	0.263	0.268	0.257	0.099	0.103	0.098	0.353	0.331	0.368	0.336
3.66667	0.116	0.109	0.118	0.105	0.106	0.103	0.723	0.673	0.752	0.477	0.294	0.288	0.293	0.281	0.099	0.103	0.098	0.408	0.378	0.426	0.387
3.83333	0.116	0.108	0.118	0.105	0.106	0.103	0.812	0.753	0.838	0.536	0.323	0.316	0.322	0.308	0.099	0.103	0.098	0.468	0.431	0.485	0.443
4	0.115	0.107	0.117	0.105	0.106	0.102	0.903	0.849	0.925	0.602	0.355	0.346	0.354	0.34	0.099	0.102	0.098	0.535	0.492	0.554	0.516
4.16667	0.114	0.107	0.116	0.105	0.106	0.103	1.006	0.944	1.025	0.677	0.393	0.382	0.389	0.374	0.098	0.102	0.098	0.606	0.567	0.627	0.584
4.33333	0.114	0.106	0.115	0.105	0.106	0.102	1.109	1.044	1.13	0.756	0.434	0.422	0.429	0.414	0.098	0.102	0.098	0.685	0.636	0.705	0.665
4.5	0.113	0.105	0.115	0.105	0.105	0.102	1.204	1.145	1.221	0.837	0.478	0.464	0.472	0.456	0.098	0.102	0.098	0.753	0.697	0.773	0.725
4.66667	0.112	0.104	0.114	0.105	0.105	0.102	1.278	1.212	1.286	0.91	0.525	0.507	0.515	0.499	0.098	0.102	0.098	0.815	0.764	0.837	0.796
4.83333	0.111	0.103	0.113	0.105	0.105	0.102	1.319	1.261	1.326	0.981	0.58	0.558	0.566	0.546	0.098	0.102	0.098	0.881	0.819	0.898	0.861
5	0.11	0.103	0.112	0.105	0.105	0.102	1.375	1.308	1.373	1.07	0.641	0.615	0.621	0.601	0.098	0.102	0.098	0.951	0.898	0.963	0.942
5.16667	0.11	0.102	0.111	0.104	0.105	0.102	1.42	1.354	1.413	1.153	0.707	0.676	0.682	0.659	0.098	0.102	0.098	1.026	0.975	1.032	1.01
5.33333	0.109	0.101	0.111	0.104	0.105	0.102	1.457	1.398	1.447	1.229	0.775	0.741	0.747	0.719	0.098	0.102	0.098	1.089	1.045	1.091	1.074
5.5	0.108	0.101	0.11	0.104	0.105	0.102	1.487	1.432	1.476	1.289	0.845	0.806	0.813	0.775	0.098	0.102	0.098	1.125	1.093	1.134	1.127
5.66667	0.108	0.1	0.109	0.104	0.105	0.102	1.515	1.461	1.5	1.338	0.913	0.869	0.875	0.83	0.098	0.102	0.098	1.178	1.145	1.176	1.175
5.83333	0.107	0.099	0.109	0.104	0.105	0.102	1.54	1.49	1.522	1.379	0.979	0.932	0.937	0.877	0.098	0.101	0.097	1.232	1.2	1.223	1.213
6	0.107	0.099	0.108	0.104	0.105	0.101	1.562	1.513	1.542	1.407	1.043	0.993	0.989	0.933	0.098	0.101	0.097	1.276	1.247	1.266	1.262
6.16667	0.106	0.099	0.107	0.104	0.104	0.101	1.582	1.534	1.558	1.431	1.102	1.053	1.039	0.987	0.098	0.101	0.097	1.315	1.294	1.303	1.306
6.33333	0.106	0.098	0.107	0.104	0.104	0.101	1.6	1.555	1.574	1.456	1.155	1.105	1.089	1.04	0.098	0.101	0.097	1.351	1.329	1.334	1.34
6.5	0.105	0.097	0.106	0.104	0.104	0.101	1.616	1.569	1.589	1.483	1.202	1.154	1.132	1.074	0.097	0.101	0.097	1.381	1.361	1.362	1.374
6.66667	0.105	0.097	0.105	0.104	0.104	0.101	1.63	1.584	1.6	1.506	1.239	1.193	1.175	1.106	0.098	0.101	0.097	1.402	1.385	1.381	1.4
6.83333	0.104	0.096	0.105	0.104	0.104	0.101	1.642	1.594	1.607	1.527	1.275	1.227	1.21	1.156	0.098	0.101	0.097	1.424	1.407	1.403	1.423
7	0.104	0.096	0.105	0.104	0.104	0.101	1.654	1.606	1.613	1.544	1.305	1.258	1.241	1.188	0.098	0.101	0.097	1.44	1.428	1.421	1.442
7.16667	0.103	0.096	0.104	0.103	0.104	0.101	1.664	1.616	1.629	1.558	1.332	1.288	1.271	1.225	0.097	0.101	0.097	1.455	1.441	1.433	1.455
7.33333	0.103	0.095	0.104	0.103	0.104	0.101	1.674	1.628	1.638	1.568	1.36	1.312	1.297	1.25	0.097	0.101	0.097	1.461	1.449	1.444	1.468
7.5	0.103	0.095	0.103	0.103	0.104	0.101	1.684	1.636	1.643	1.579	1.39	1.343	1.326	1.28	0.097	0.101	0.097	1.472	1.46	1.446	1.479
7.66667	0.102	0.095	0.103	0.103	0.104	0.101	1.689	1.64	1.66	1.594	1.417	1.366	1.351	1.307	0.097	0.101	0.097	1.487	1.468	1.46	1.486
7.83333	0.102	0.094	0.102	0.103	0.104	0.101	1.7	1.652	1.667	1.61	1.444	1.392	1.377	1.336	0.097	0.101	0.097	1.486	1.476	1.471	1.487
8	0.102	0.094	0.102	0.103	0.104	0.101	1.712	1.662	1.678	1.627	1.468	1.42	1.4	1.36	0.097	0.1	0.097	1.497	1.483	1.482	1.496
8.16667	0.101	0.094	0.102	0.103	0.104	0.101	1.714	1.674	1.687	1.643	1.49	1.444	1.423	1.385	0.097	0.101	0.097	1.505	1.49	1.492	1.512
8.33333	0.101	0.093	0.101	0.103	0.103	0.101	1.722	1.681	1.692	1.65	1.509	1.466	1.445	1.411	0.097	0.1	0.097	1.512	1.501	1.499	1.519
8.5	0.101	0.093	0.101	0.103	0.104	0.101	1.728	1.69	1.701	1.657	1.527	1.487	1.465	1.436	0.097	0.1	0.097	1.52	1.516	1.508	1.522
8.66667	0.1	0.093	0.101	0.103	0.103	0.101	1.737	1.699	1.707	1.673	1.544	1.505	1.483	1.455	0.097	0.1	0.097	1.529	1.522	1.517	1.537
8.83333	0.1	0.093	0.1	0.103	0.103	0.1	1.743	1.703	1.715	1.678	1.556	1.52	1.499	1.472	0.097	0.1	0.097	1.542	1.523	1.511	1.54
9	0.1	0.092	0.1	0.103	0.103	0.101	1.754	1.712	1.721	1.69	1.566	1.533	1.51	1.488	0.097	0.1	0.097	1.552	1.53	1.521	1.549
9.16667	0.099	0.092	0.1	0.103	0.103	0.1	1.761	1.719	1.728	1.7	1.574	1.545	1.522	1.502	0.097	0.1	0.097	1.563	1.541	1.527	1.555
9.33333	0.099	0.092	0.1	0.103	0.103	0.1	1.766	1.723	1.733	1.711	1.581	1.554	1.53	1.512	0.097	0.1	0.097	1.574	1.55	1.533	1.562
9.5	0.099	0.092	0.1	0.103	0.103	0.1	1.771	1.727	1.74	1.707	1.587	1.558	1.535	1.517	0.097	0.1	0.097	1.582	1.555	1.542	1.567
9.66667	0.099	0.091	0.1	0.103	0.103	0.1	1.774	1.732	1.743	1.718	1.591	1.562	1.541	1.522	0.097	0.1	0.097	1.583	1.561	1.547	1.572
9.83333	0.099	0.091	0.099	0.103	0.103	0.1	1.782	1.74	1.748	1.732	1.593	1.566	1.545	1.529	0.097	0.1	0.096	1.588	1.568	1.555	1.581
10	0.099	0.091	0.099	0.103	0.103	0.1	1.785	1.745	1.755	1.735	1.592	1.57	1.551	1.533	0.097	0.1	0.097	1.592	1.585	1.565	1.591
10.1667	0.099	0.091	0.099	0.103	0.103	0.1	1.792	1.75	1.761	1.742	1.591	1.572	1.555	1.534	0.097	0.1	0.097	1.613	1.593	1.572	1.6
10.3333	0.098	0.091	0.099	0.103	0.103	0.1	1.795	1.755	1.764	1.751	1.59	1.574	1.56	1.535	0.097	0.1	0.097	1.612	1.597	1.583	1.602
10.5	0.098	0.091	0.099	0.103	0.103	0.1	1.803	1.761	1.769	1.76	1.588	1.573	1.562	1.537	0.097	0.1	0.097	1.617	1.6	1.588	1.612
10.6667	0.098	0.091	0.099	0.102	0.103	0.1	1.806	1.766	1.774	1.767	1.585	1.573	1.563	1.534	0.097	0.1	0.097	1.621	1.61	1.599	1.612
10.8333	0.098	0.091	0.098	0.102	0.103	0.1	1.812	1.774	1.781	1.776	1.579	1.569	1.563	1.53	0.097	0.1	0.097	1.635	1.617	1.607	1.622
11	0.098	0.09	0.098	0.102	0.103	0.1	1.816	1.778	1.787	1.78	1.573	1.564	1.56	1.524	0.096	0.1	0.097	1.636	1.629	1.611	1.63
11.1667	0.098	0.09	0.098	0.102	0.103	0.1	1.82	1.783	1.796	1.788	1.566	1.557	1.554	1.519	0.096	0.1	0.097	1.647	1.63	1.619	1.631
11.3333	0.098	0.09	0.098	0.102	0.103	0.1	1.826	1.787	1.8	1.796	1.558	1.549	1.546	1.513	0.096	0.1	0.097	1.653	1.638	1.624	1.641
11.5	0.097	0.09	0.098	0.102	0.103	0.1	1.829	1.793	1.803	1.806	1.548	1.539	1.537	1.505	0.097	0.099	0.097	1.661	1.645	1.631	1.644
11.6667	0.097	0.09	0.098	0.102	0.103	0.1	1.833	1.797	1.808	1.804	1.537	1.529	1.529	1.499	0.097	0.099	0.097	1.667	1.658	1.639	1.648
11.8333	0.097	0.09	0.098	0.102	0.103	0.1	1.837	1.8	1.813	1.811	1.527	1.521	1.519	1.493	0.096	0.099	0.098	1.672	1.657	1.642	1.656
12	0.097	0.09	0.098	0.102	0.103	0.1	1.84	1.803	1.814	1.812	1.52	1.514	1.511	1.49	0.096	0.099	0.098	1.681	1.666	1.65	1.661
12.1667	0.097	0.09	0.098	0.102	0.103	0.1	1.845	1.808	1.82	1.816	1.517	1.509	1.506	1.487	0.096	0.099	0.099	1.681	1.671	1.659	1.67
12.3333	0.097	0.09	0.098	0.102	0.103	0.1	1.845	1.813	1.825	1.819	1.514	1.506	1.501	1.483	0.096	0.099	0.1	1.689	1.677	1.661	1.669
12.5	0.097	0.09	0.098	0.102	0.103	0.1	1.849	1.815	1.826	1.82	1.511	1.504	1.497	1.483	0.096	0.099	0.101	1.694	1.681	1.671	1.675
12.6667	0.097	0.089	0.098	0.102	0.103	0.1	1.853	1.819	1.831	1.822	1.51	1.501	1.494	1.482	0.096	0.099	0.101	1.698	1.687	1.673	1.681
12.8333	0.097	0.09	0.098	0.102	0.102	0.1	1.853	1.822	1.832	1.826	1.506	1.499	1.491	1.481	0.096	0.099	0.102	1.703	1.693	1.68	1.683
13	0.097	0.089	0.098	0.102	0.102	0.1	1.857	1.825	1.837	1.831	1.506	1.5	1.49	1.482	0.096	0.099	0.103	1.713	1.697	1.686	1.692
13.1667	0.097	0.089	0.098	0.102	0.102	0.1	1.861	1.827	1.84	1.83	1.505	1.499	1.488	1.483	0.096	0.099	0.104	1.718	1.703	1.692	1.692
13.3333	0.097	0.089	0.098	0.102	0.102	0.1	1.86	1.829	1.842	1.829	1.505	1.497	1.487	1.483	0.096	0.099	0.104	1.718	1.712	1.698	1.698
13.5	0.097	0.089	0.098	0.102	0.102	0.1	1.864	1.83	1.844	1.833	1.507	1.499	1.486	1.484	0.096	0.099	0.105	1.724	1.715	1.702	1.707
13.6667	0.097	0.089	0.098	0.102	0.102	0.1	1.867	1.834	1.846	1.834	1.509	1.501	1.488	1.487	0.096	0.099	0.105	1.73	1.718	1.71	1.706
13.8333	0.097	0.089	0.097	0.102	0.102	0.1	1.867	1.836	1.847	1.835	1.512	1.505	1.492	1.491	0.096	0.099	0.105	1.733	1.725	1.711	1.713
14	0.097	0.089	0.097	0.102	0.102	0.1	1.869	1.84	1.85	1.834	1.518	1.513	1.496	1.497	0.096	0.099	0.106	1.741	1.73	1.717	1.716
14.1667	0.097	0.089	0.097	0.102	0.102	0.1	1.868	1.838	1.85	1.836	1.521	1.518	1.498	1.503	0.096	0.099	0.106	1.745	1.732	1.722	1.721
14.3333	0.097	0.089	0.097	0.102	0.102	0.099	1.871	1.84	1.851	1.837	1.524	1.519	1.502	1.511	0.096	0.099	0.106	1.753	1.742	1.727	1.732
14.5	0.097	0.089	0.097	0.102	0.102	0.1	1.872	1.843	1.855	1.839	1.532	1.521	1.506	1.515	0.096	0.099	0.106	1.756	1.743	1.734	1.736
14.6667	0.097	0.089	0.097	0.102	0.102	0.1	1.873	1.844	1.857	1.839	1.536	1.524	1.509	1.52	0.096	0.099	0.106	1.762	1.75	1.737	1.738
14.8333	0.097	0.089	0.097	0.102	0.102	0.1	1.874	1.844	1.857	1.839	1.54	1.529	1.514	1.525	0.096	0.099	0.106	1.764	1.756	1.745	1.742
15	0.096	0.089	0.097	0.102	0.102	0.1	1.877	1.846	1.857	1.839	1.542	1.534	1.517	1.528	0.096	0.099	0.107	1.769	1.758	1.749	1.746
15.1667	0.097	0.089	0.097	0.102	0.102	0.1	1.876	1.846	1.857	1.839	1.546	1.537	1.522	1.532	0.096	0.099	0.107	1.772	1.763	1.754	1.752
15.3333	0.097	0.089	0.097	0.102	0.102	0.101	1.879	1.847	1.859	1.84	1.549	1.542	1.527	1.537	0.096	0.099	0.106	1.781	1.767	1.755	1.752
15.5	0.097	0.089	0.097	0.102	0.102	0.101	1.881	1.849	1.86	1.842	1.554	1.548	1.532	1.541	0.096	0.099	0.107	1.783	1.774	1.765	1.759
15.6667	0.097	0.089	0.097	0.102	0.102	0.101	1.881	1.849	1.863	1.841	1.558	1.553	1.536	1.544	0.096	0.099	0.107	1.787	1.776	1.766	1.76
15.8333	0.096	0.089	0.097	0.101	0.102	0.101	1.882	1.85	1.861	1.84	1.563	1.557	1.54	1.549	0.096	0.099	0.107	1.79	1.782	1.769	1.765
16	0.096	0.089	0.097	0.101	0.102	0.102	1.883	1.854	1.863	1.841	1.566	1.563	1.545	1.553	0.096	0.099	0.107	1.797	1.785	1.773	1.771
Figure 2 d
Raw OD600
Time (h)	WT + OXA			WT + OXA + BAC			WT + BAC				ΔgdpP + OXA				ΔgdpP + OXA + BAC			ΔgdpP + BAC
	Replica 1	Replica 2	Replica 3	Replica 1	Replica 2	Replica 3	Replica 1	Replica 2	Replica 3	Replica 4	Replica 1	Replica 2	Replica 3	Replica 4	Replica 1	Replica 2	Replica 3	Replica 1	Replica 2	Replica 3	Replica 4
0	0.104	0.111	0.105	0.099	0.097	0.094	0.104	0.11	0.107	0.105	0.1	0.101	0.101	0.1	0.103	0.1	0.096	0.105	0.106	0.109	0.104
0.166667	0.105	0.113	0.106	0.1	0.097	0.094	0.105	0.11	0.107	0.106	0.1	0.102	0.102	0.101	0.103	0.1	0.096	0.104	0.106	0.116	0.104
0.333333	0.106	0.115	0.107	0.099	0.097	0.094	0.105	0.111	0.107	0.107	0.101	0.102	0.102	0.101	0.103	0.1	0.096	0.104	0.105	0.109	0.103
0.5	0.107	0.117	0.108	0.1	0.097	0.094	0.107	0.113	0.108	0.109	0.102	0.103	0.103	0.102	0.103	0.1	0.096	0.104	0.106	0.109	0.104
0.666667	0.107	0.118	0.109	0.099	0.097	0.094	0.11	0.115	0.11	0.113	0.103	0.103	0.104	0.102	0.103	0.1	0.096	0.105	0.106	0.109	0.104
0.833333	0.108	0.118	0.108	0.1	0.097	0.094	0.114	0.117	0.112	0.118	0.105	0.105	0.106	0.104	0.103	0.1	0.096	0.106	0.106	0.111	0.105
1	0.107	0.117	0.108	0.099	0.097	0.094	0.119	0.12	0.116	0.124	0.107	0.108	0.109	0.107	0.103	0.1	0.096	0.107	0.107	0.112	0.107
1.16667	0.107	0.116	0.108	0.099	0.097	0.094	0.125	0.123	0.12	0.131	0.109	0.111	0.112	0.111	0.103	0.1	0.096	0.108	0.108	0.113	0.108
1.33333	0.106	0.116	0.107	0.099	0.097	0.093	0.131	0.127	0.126	0.141	0.112	0.115	0.115	0.115	0.103	0.1	0.096	0.109	0.109	0.114	0.109
1.5	0.106	0.114	0.106	0.099	0.097	0.094	0.138	0.131	0.132	0.153	0.116	0.119	0.12	0.121	0.103	0.099	0.096	0.11	0.11	0.116	0.111
1.66667	0.105	0.114	0.105	0.099	0.097	0.093	0.146	0.137	0.139	0.168	0.121	0.126	0.127	0.128	0.103	0.099	0.096	0.112	0.111	0.118	0.114
1.83333	0.104	0.112	0.105	0.099	0.096	0.093	0.156	0.144	0.148	0.185	0.126	0.133	0.135	0.137	0.103	0.1	0.096	0.114	0.113	0.12	0.117
2	0.104	0.111	0.104	0.099	0.096	0.093	0.168	0.154	0.16	0.211	0.134	0.141	0.143	0.146	0.103	0.1	0.096	0.118	0.116	0.124	0.121
2.16667	0.104	0.11	0.106	0.099	0.096	0.093	0.183	0.165	0.173	0.236	0.141	0.151	0.153	0.157	0.103	0.1	0.096	0.122	0.118	0.127	0.124
2.33333	0.103	0.109	0.103	0.099	0.096	0.093	0.201	0.178	0.188	0.271	0.152	0.162	0.167	0.172	0.103	0.099	0.096	0.126	0.122	0.133	0.13
2.5	0.103	0.108	0.102	0.099	0.096	0.093	0.222	0.195	0.207	0.311	0.165	0.177	0.182	0.189	0.103	0.1	0.096	0.132	0.127	0.14	0.136
2.66667	0.102	0.107	0.102	0.099	0.096	0.093	0.246	0.215	0.229	0.359	0.179	0.192	0.2	0.208	0.103	0.099	0.096	0.139	0.133	0.147	0.144
2.83333	0.102	0.106	0.101	0.099	0.096	0.093	0.276	0.238	0.254	0.408	0.196	0.212	0.221	0.231	0.103	0.099	0.096	0.148	0.141	0.159	0.155
3	0.102	0.105	0.101	0.099	0.096	0.093	0.313	0.264	0.286	0.458	0.216	0.233	0.246	0.257	0.103	0.099	0.096	0.162	0.151	0.174	0.168
3.16667	0.101	0.104	0.1	0.099	0.096	0.093	0.351	0.298	0.321	0.526	0.237	0.257	0.273	0.286	0.103	0.099	0.096	0.178	0.165	0.193	0.186
3.33333	0.101	0.103	0.1	0.099	0.096	0.093	0.397	0.334	0.36	0.609	0.262	0.282	0.303	0.317	0.103	0.099	0.096	0.197	0.181	0.221	0.204
3.5	0.101	0.103	0.1	0.099	0.096	0.093	0.444	0.374	0.402	0.689	0.29	0.312	0.337	0.354	0.103	0.099	0.096	0.222	0.201	0.25	0.228
3.66667	0.1	0.102	0.099	0.099	0.096	0.093	0.5	0.418	0.451	0.774	0.322	0.346	0.376	0.395	0.103	0.099	0.096	0.253	0.226	0.281	0.258
3.83333	0.1	0.101	0.099	0.098	0.096	0.093	0.562	0.467	0.501	0.863	0.359	0.386	0.419	0.442	0.103	0.099	0.095	0.289	0.257	0.323	0.291
4	0.1	0.101	0.099	0.098	0.096	0.093	0.629	0.528	0.557	0.977	0.402	0.432	0.466	0.493	0.103	0.099	0.096	0.333	0.293	0.374	0.332
4.16667	0.1	0.1	0.099	0.098	0.096	0.093	0.702	0.593	0.616	1.097	0.45	0.481	0.519	0.551	0.103	0.099	0.095	0.384	0.336	0.429	0.377
4.33333	0.1	0.1	0.098	0.098	0.096	0.093	0.787	0.663	0.686	1.187	0.504	0.541	0.581	0.619	0.103	0.099	0.096	0.44	0.384	0.49	0.429
4.5	0.099	0.1	0.098	0.098	0.096	0.093	0.871	0.74	0.761	1.246	0.57	0.612	0.654	0.698	0.103	0.099	0.096	0.5	0.436	0.555	0.477
4.66667	0.099	0.099	0.098	0.098	0.096	0.093	0.948	0.812	0.842	1.299	0.645	0.693	0.736	0.78	0.103	0.099	0.095	0.566	0.491	0.627	0.543
4.83333	0.099	0.099	0.098	0.098	0.096	0.093	1.026	0.889	0.916	1.343	0.728	0.78	0.824	0.859	0.103	0.099	0.095	0.636	0.538	0.7	0.603
5	0.099	0.099	0.098	0.098	0.096	0.093	1.097	0.953	0.985	1.394	0.817	0.87	0.914	0.933	0.103	0.099	0.095	0.711	0.605	0.766	0.68
5.16667	0.099	0.098	0.097	0.098	0.096	0.093	1.174	1.025	1.055	1.421	0.908	0.959	0.998	1.007	0.103	0.099	0.096	0.779	0.671	0.839	0.75
5.33333	0.099	0.098	0.097	0.098	0.095	0.093	1.25	1.11	1.121	1.456	0.995	1.037	1.072	1.077	0.103	0.099	0.095	0.847	0.741	0.904	0.829
5.5	0.099	0.098	0.098	0.098	0.096	0.093	1.322	1.184	1.192	1.481	1.074	1.106	1.139	1.141	0.103	0.099	0.096	0.907	0.817	0.965	0.887
5.66667	0.098	0.097	0.097	0.098	0.095	0.092	1.379	1.245	1.254	1.506	1.142	1.166	1.195	1.2	0.103	0.099	0.095	0.967	0.873	1.02	0.947
5.83333	0.098	0.097	0.097	0.098	0.096	0.093	1.428	1.302	1.314	1.526	1.197	1.216	1.241	1.238	0.103	0.099	0.095	1.032	0.934	1.073	1.009
6	0.098	0.097	0.097	0.098	0.096	0.093	1.462	1.346	1.363	1.546	1.244	1.261	1.282	1.282	0.103	0.099	0.095	1.091	0.999	1.123	1.07
6.16667	0.098	0.097	0.097	0.098	0.095	0.093	1.48	1.378	1.405	1.563	1.281	1.296	1.315	1.317	0.103	0.099	0.095	1.142	1.076	1.176	1.125
6.33333	0.098	0.097	0.097	0.098	0.095	0.092	1.502	1.412	1.436	1.58	1.317	1.332	1.344	1.356	0.103	0.099	0.095	1.199	1.127	1.222	1.178
6.5	0.098	0.097	0.097	0.098	0.095	0.093	1.525	1.446	1.454	1.594	1.357	1.365	1.373	1.387	0.103	0.099	0.095	1.25	1.184	1.265	1.234
6.66667	0.098	0.097	0.097	0.098	0.095	0.092	1.546	1.479	1.471	1.604	1.385	1.395	1.399	1.419	0.103	0.099	0.095	1.293	1.233	1.304	1.278
6.83333	0.098	0.096	0.096	0.098	0.095	0.093	1.563	1.505	1.491	1.614	1.414	1.422	1.423	1.449	0.103	0.099	0.095	1.317	1.276	1.331	1.317
7	0.098	0.096	0.097	0.098	0.095	0.093	1.578	1.526	1.51	1.624	1.441	1.448	1.446	1.473	0.103	0.099	0.095	1.341	1.306	1.343	1.349
7.16667	0.098	0.096	0.096	0.098	0.095	0.092	1.594	1.544	1.525	1.635	1.465	1.47	1.466	1.491	0.103	0.099	0.095	1.365	1.332	1.364	1.369
7.33333	0.098	0.096	0.096	0.098	0.095	0.093	1.605	1.56	1.538	1.643	1.486	1.492	1.485	1.509	0.103	0.099	0.095	1.385	1.355	1.386	1.391
7.5	0.098	0.096	0.096	0.098	0.095	0.093	1.615	1.575	1.551	1.646	1.507	1.51	1.502	1.524	0.102	0.099	0.095	1.407	1.376	1.409	1.414
7.66667	0.098	0.096	0.096	0.098	0.095	0.092	1.625	1.586	1.561	1.658	1.523	1.526	1.516	1.534	0.102	0.099	0.095	1.43	1.395	1.43	1.434
7.83333	0.097	0.096	0.096	0.098	0.095	0.092	1.642	1.602	1.567	1.662	1.539	1.54	1.527	1.541	0.102	0.099	0.095	1.449	1.417	1.445	1.452
8	0.098	0.096	0.096	0.098	0.095	0.092	1.658	1.619	1.578	1.672	1.549	1.549	1.535	1.543	0.102	0.099	0.095	1.462	1.435	1.458	1.469
8.16667	0.098	0.096	0.096	0.098	0.095	0.092	1.673	1.635	1.594	1.685	1.559	1.556	1.54	1.549	0.102	0.099	0.095	1.477	1.451	1.467	1.481
8.33333	0.098	0.096	0.096	0.098	0.095	0.092	1.681	1.649	1.609	1.692	1.565	1.561	1.547	1.552	0.103	0.099	0.095	1.485	1.458	1.473	1.491
8.5	0.097	0.096	0.096	0.098	0.095	0.092	1.693	1.661	1.625	1.697	1.57	1.565	1.552	1.555	0.102	0.099	0.095	1.493	1.467	1.481	1.5
8.66667	0.097	0.096	0.096	0.098	0.095	0.092	1.702	1.675	1.641	1.706	1.574	1.57	1.556	1.558	0.102	0.099	0.095	1.507	1.479	1.493	1.51
8.83333	0.097	0.096	0.096	0.097	0.095	0.092	1.707	1.682	1.656	1.718	1.577	1.573	1.56	1.559	0.102	0.099	0.095	1.513	1.488	1.504	1.521
9	0.097	0.096	0.096	0.098	0.095	0.092	1.721	1.692	1.661	1.72	1.58	1.577	1.563	1.562	0.102	0.099	0.095	1.523	1.497	1.512	1.53
9.16667	0.097	0.095	0.096	0.097	0.095	0.092	1.724	1.7	1.67	1.728	1.583	1.579	1.568	1.563	0.102	0.099	0.095	1.532	1.507	1.525	1.539
9.33333	0.097	0.096	0.096	0.098	0.095	0.092	1.736	1.712	1.685	1.731	1.581	1.583	1.57	1.566	0.103	0.099	0.095	1.542	1.514	1.532	1.547
9.5	0.097	0.096	0.096	0.097	0.095	0.092	1.745	1.72	1.696	1.738	1.582	1.582	1.571	1.563	0.103	0.099	0.095	1.549	1.516	1.537	1.555
9.66667	0.097	0.096	0.096	0.097	0.095	0.092	1.752	1.728	1.704	1.742	1.582	1.582	1.571	1.561	0.102	0.099	0.095	1.548	1.522	1.54	1.561
9.83333	0.097	0.096	0.096	0.097	0.095	0.092	1.752	1.733	1.707	1.75	1.578	1.578	1.569	1.557	0.102	0.099	0.095	1.552	1.526	1.541	1.559
10	0.097	0.096	0.095	0.097	0.095	0.092	1.76	1.742	1.719	1.755	1.575	1.574	1.565	1.553	0.103	0.099	0.095	1.564	1.541	1.55	1.569
10.1667	0.097	0.095	0.095	0.097	0.095	0.092	1.768	1.748	1.726	1.76	1.569	1.567	1.561	1.546	0.102	0.099	0.095	1.57	1.553	1.566	1.581
10.3333	0.097	0.096	0.096	0.097	0.095	0.092	1.771	1.759	1.731	1.765	1.563	1.561	1.556	1.541	0.102	0.099	0.095	1.584	1.552	1.58	1.588
10.5	0.097	0.096	0.095	0.097	0.095	0.092	1.783	1.763	1.739	1.771	1.557	1.554	1.548	1.533	0.102	0.099	0.095	1.588	1.561	1.58	1.582
10.6667	0.097	0.096	0.095	0.097	0.095	0.092	1.792	1.775	1.744	1.779	1.547	1.545	1.541	1.528	0.102	0.099	0.095	1.589	1.568	1.581	1.588
10.8333	0.097	0.096	0.096	0.097	0.095	0.092	1.796	1.784	1.753	1.782	1.538	1.537	1.534	1.52	0.102	0.099	0.095	1.607	1.57	1.581	1.598
11	0.097	0.096	0.095	0.097	0.095	0.092	1.803	1.786	1.762	1.787	1.531	1.53	1.528	1.518	0.102	0.099	0.095	1.608	1.578	1.59	1.599
11.1667	0.097	0.095	0.095	0.097	0.094	0.092	1.809	1.799	1.773	1.791	1.524	1.523	1.523	1.514	0.102	0.099	0.095	1.619	1.585	1.609	1.598
11.3333	0.097	0.096	0.095	0.097	0.095	0.092	1.817	1.804	1.777	1.797	1.518	1.517	1.516	1.516	0.102	0.099	0.095	1.612	1.59	1.607	1.607
11.5	0.097	0.096	0.095	0.097	0.095	0.092	1.819	1.812	1.785	1.802	1.512	1.512	1.513	1.52	0.102	0.099	0.095	1.624	1.597	1.609	1.613
11.6667	0.097	0.096	0.095	0.097	0.095	0.092	1.825	1.818	1.792	1.806	1.507	1.507	1.51	1.518	0.102	0.099	0.095	1.628	1.61	1.622	1.618
11.8333	0.097	0.096	0.095	0.097	0.095	0.092	1.831	1.82	1.797	1.809	1.503	1.503	1.505	1.514	0.102	0.099	0.095	1.634	1.613	1.634	1.622
12	0.097	0.095	0.095	0.097	0.094	0.092	1.835	1.824	1.799	1.812	1.499	1.501	1.502	1.512	0.102	0.099	0.095	1.637	1.616	1.646	1.628
12.1667	0.097	0.096	0.095	0.097	0.094	0.092	1.838	1.827	1.808	1.817	1.497	1.498	1.5	1.514	0.102	0.099	0.095	1.654	1.621	1.647	1.637
12.3333	0.097	0.095	0.095	0.097	0.094	0.092	1.842	1.834	1.809	1.821	1.495	1.497	1.498	1.515	0.102	0.099	0.095	1.656	1.628	1.651	1.642
12.5	0.097	0.096	0.095	0.097	0.094	0.092	1.845	1.839	1.817	1.825	1.493	1.495	1.496	1.517	0.102	0.099	0.095	1.663	1.642	1.655	1.64
12.6667	0.097	0.096	0.095	0.097	0.094	0.092	1.847	1.843	1.82	1.829	1.493	1.494	1.496	1.521	0.102	0.099	0.095	1.671	1.646	1.666	1.649
12.8333	0.097	0.096	0.095	0.097	0.094	0.092	1.85	1.842	1.822	1.831	1.492	1.493	1.495	1.523	0.102	0.099	0.095	1.672	1.646	1.666	1.657
13	0.097	0.096	0.095	0.097	0.094	0.092	1.854	1.846	1.83	1.833	1.494	1.496	1.498	1.527	0.102	0.099	0.095	1.683	1.659	1.675	1.667
13.1667	0.097	0.096	0.095	0.097	0.094	0.092	1.854	1.847	1.83	1.837	1.495	1.497	1.499	1.533	0.102	0.099	0.095	1.695	1.662	1.683	1.663
13.3333	0.097	0.096	0.095	0.097	0.094	0.092	1.853	1.847	1.828	1.839	1.497	1.499	1.501	1.535	0.102	0.099	0.095	1.689	1.676	1.69	1.667
13.5	0.097	0.096	0.095	0.097	0.094	0.092	1.855	1.848	1.833	1.841	1.5	1.501	1.504	1.54	0.102	0.099	0.095	1.695	1.671	1.693	1.678
13.6667	0.097	0.095	0.095	0.097	0.094	0.092	1.855	1.851	1.834	1.843	1.504	1.503	1.508	1.544	0.102	0.099	0.095	1.706	1.679	1.7	1.682
13.8333	0.097	0.096	0.095	0.097	0.094	0.092	1.858	1.851	1.836	1.846	1.507	1.505	1.512	1.545	0.102	0.099	0.095	1.705	1.685	1.706	1.683
14	0.097	0.096	0.095	0.097	0.094	0.092	1.858	1.852	1.834	1.847	1.511	1.509	1.515	1.544	0.102	0.099	0.095	1.714	1.694	1.714	1.692
14.1667	0.097	0.096	0.095	0.097	0.094	0.092	1.858	1.852	1.836	1.85	1.514	1.511	1.516	1.547	0.102	0.099	0.095	1.716	1.693	1.72	1.698
14.3333	0.098	0.096	0.095	0.097	0.094	0.092	1.86	1.855	1.836	1.851	1.52	1.513	1.518	1.55	0.102	0.099	0.095	1.726	1.704	1.722	1.701
14.5	0.098	0.096	0.095	0.097	0.094	0.092	1.86	1.857	1.836	1.851	1.522	1.514	1.521	1.548	0.102	0.099	0.095	1.728	1.705	1.727	1.706
14.6667	0.098	0.096	0.095	0.096	0.094	0.092	1.861	1.857	1.837	1.855	1.525	1.515	1.523	1.55	0.102	0.099	0.095	1.734	1.712	1.736	1.713
14.8333	0.098	0.096	0.095	0.096	0.094	0.092	1.86	1.855	1.836	1.854	1.526	1.516	1.525	1.549	0.102	0.099	0.095	1.739	1.717	1.736	1.716
15	0.098	0.096	0.095	0.097	0.094	0.092	1.861	1.857	1.837	1.856	1.528	1.517	1.525	1.548	0.102	0.099	0.095	1.742	1.724	1.749	1.715
15.1667	0.098	0.096	0.095	0.097	0.094	0.092	1.861	1.86	1.837	1.859	1.529	1.517	1.526	1.546	0.102	0.099	0.095	1.746	1.725	1.748	1.726
15.3333	0.098	0.096	0.095	0.096	0.094	0.092	1.861	1.86	1.839	1.858	1.53	1.519	1.529	1.543	0.102	0.099	0.095	1.755	1.734	1.757	1.732
15.5	0.098	0.096	0.095	0.097	0.094	0.092	1.862	1.861	1.837	1.86	1.531	1.519	1.529	1.543	0.102	0.099	0.095	1.756	1.734	1.762	1.73
15.6667	0.099	0.096	0.095	0.096	0.094	0.092	1.864	1.86	1.837	1.86	1.533	1.519	1.53	1.543	0.103	0.099	0.095	1.758	1.738	1.763	1.74
15.8333	0.099	0.096	0.095	0.096	0.094	0.092	1.863	1.86	1.84	1.862	1.534	1.519	1.532	1.542	0.102	0.099	0.095	1.766	1.746	1.767	1.745
16	0.099	0.096	0.095	0.096	0.094	0.092	1.863	1.861	1.838	1.864	1.534	1.52	1.534	1.542	0.102	0.099	0.095	1.768	1.748	1.774	1.745

## Sheet: Figure 3
Figure 3 b
PG amount
Strain	Biological replicate	OD600 at harvest	CFU/mL	Raw PG yield, mg/L	CFU correction factor	CFU corrected PG yield, mg/L
WT	Replica 1	0.49	310000000	8.4	1	8.4
	Replica 2	0.49	330000000	7.65	1	7.65
	Replica 3	0.5	290000000	9.1	1	9.1
	Replica 4	0.49	330000000	7.34	1	7.34
ΔgdpP	Replica 1	0.48	470000000	8.79355	0.6596	5.8
	Replica 2	0.51	450000000	4.45909	0.7333	3.27
	Replica 3	0.51	510000000	13.1545	0.5686	7.48
	Replica 4	0.49	480000000	5.14909	0.6875	3.54
Figure 3 c				Figure 3 d				Figure 3 e					Figure 3 f				Figure 3 g						Figure 3 h
UDP-M5 (RAW XIC data) - m/z 1150.3 [M+H]+				Strain	Replicate	UDP-M5 MS Peak Area		Gly5-Lipid II (RAW XIC Data) - m/z 1331.5 [M+H]+					Strain	Replicate	Gly5-Lipid II MS Peak Area		C55-P 210 nm absorbance (AU)						Strain	Replicate	C55-P Area
Time (min)	WT	ΔgdpP		WT	1	256823		Time (min)	WT	ΔgdpP			WT	1	389		Time (min)	Control (C55-OH+C55-P)	WT	ΔgdpP			WT	1	1242337
1.957	1963	1030		WT	2	649338		1.86	523	145			WT	2	316		4	0.03662	0.133754	0.128332			WT	2	865906
1.965	1420	1050		WT	3	357896		1.868	579	177			WT	3	652		4.00083	0.036658	0.135176	0.129883			WT	3	801488
1.974	1309	1384		WT	4	564592		1.877	472	304			WT	4	665		4.00167	0.036696	0.136626	0.131521			ΔgdpP	1	2990531
1.983	1591	869		WT	5	486687		1.886	419	105			WT	5	562		4.0025	0.036728	0.138112	0.13326			ΔgdpP	2	2664431
1.992	1070	1117		WT	6	425116		1.895	729	241			WT	6	305		4.00333	0.036759	0.139638	0.135115			ΔgdpP	3	2264413
2.001	1301	1374		ΔgdpP	1	73546		1.904	544	190			WT	7	275		4.00417	0.036792	0.141199	0.137092
2.009	1078	874		ΔgdpP	2	42403		1.912	697	399			WT	8	466		4.005	0.036825	0.142796	0.139177
2.018	880	1538		ΔgdpP	3	26691		1.921	728	410			ΔgdpP	1	179		4.00583	0.036859	0.144435	0.141347
2.027	1082	755		ΔgdpP	4	106866		1.93	1276	347			ΔgdpP	2	110		4.00667	0.036893	0.14613	0.143575
2.036	856	1333		ΔgdpP	5	86046		1.939	653	447			ΔgdpP	3	118		4.0075	0.036933	0.147886	0.145833
2.045	848	1167		ΔgdpP	6	69900		1.948	576	515			ΔgdpP	4	373		4.00833	0.036977	0.149695	0.148102
2.054	1073	635						1.957	568	349			ΔgdpP	5	302		4.00917	0.037022	0.151536	0.15036
2.062	893	1016						1.965	740	729			ΔgdpP	6	146		4.01	0.037064	0.153388	0.15257
2.071	569	859						1.974	684	498			ΔgdpP	7	151		4.01083	0.0371	0.155249	0.154689
2.08	668	917						1.983	420	272			ΔgdpP	8	184		4.01167	0.037135	0.157111	0.156681
2.089	596	1429						1.992	631	338							4.0125	0.037169	0.158963	0.158527
2.098	499	762						2.001	403	390							4.01333	0.037205	0.160782	0.160212
2.106	471	644						2.01	923	286							4.01417	0.037241	0.162549	0.161724
2.115	811	1029						2.018	595	230							4.015	0.03728	0.164242	0.163047
2.124	457	683						2.027	646	369							4.01583	0.037318	0.165842	0.164186
2.133	215	510						2.036	505	226							4.01667	0.037352	0.167352	0.165161
2.142	480	383						2.045	731	310							4.0175	0.037382	0.168779	0.165999
2.151	436	513						2.054	556	222							4.01833	0.037411	0.170117	0.166726
2.159	458	378						2.062	561	270							4.01917	0.03744	0.171351	0.167348
2.168	359	330						2.071	612	207							4.02	0.037472	0.172474	0.167865
2.177	161	269						2.08	723	382							4.02083	0.037506	0.173487	0.168277
2.186	270	374						2.089	570	340							4.02167	0.037538	0.174395	0.168591
2.195	283	412						2.098	375	282							4.0225	0.037564	0.175203	0.168839
2.203	305	425						2.107	478	217							4.02333	0.037586	0.175922	0.169055
2.212	593	281						2.115	207	345							4.02417	0.037611	0.176554	0.169261
2.221	307	484						2.124	154	261							4.025	0.03764	0.177095	0.169449
2.23	346	521						2.133	256	347							4.02583	0.037671	0.177537	0.169597
2.239	446	237						2.142	402	424							4.02667	0.037701	0.177878	0.16969
2.248	560	342						2.151	485	229							4.0275	0.037729	0.178133	0.16973
2.256	511	442						2.159	561	81							4.02833	0.037754	0.178323	0.169723
2.265	468	164						2.168	591	112							4.02917	0.037777	0.178468	0.169682
2.274	601	132						2.177	379	126							4.03	0.037801	0.178575	0.16961
2.283	472	208						2.186	491	160							4.03083	0.037829	0.178642	0.169496
2.292	800	399						2.195	595	172							4.03167	0.03786	0.178667	0.169332
2.301	270	196						2.204	428	196							4.0325	0.037893	0.17867	0.169125
2.309	199	156						2.212	426	196							4.03333	0.037925	0.178664	0.168895
2.318	234	272						2.221	459	339							4.03417	0.037954	0.178658	0.168662
2.327	204	244						2.23	654	422							4.035	0.037981	0.178666	0.168427
2.336	137	293						2.239	472	339							4.03583	0.038008	0.178688	0.168195
2.345	119	603						2.248	690	721							4.03667	0.038038	0.178729	0.16797
2.353	411	66						2.256	453	263							4.0375	0.038072	0.178774	0.167755
2.362	150	105						2.265	527	263							4.03833	0.038103	0.178822	0.167552
2.371	213	230						2.274	297	333							4.03917	0.038134	0.17889	0.167355
2.38	83	178						2.283	416	228							4.04	0.038156	0.178979	0.167164
2.389	189	301						2.292	284	110							4.04083	0.038177	0.179088	0.166978
2.398	386	87						2.301	639	85							4.04167	0.038198	0.1792	0.166801
2.406	235	18						2.309	534	107							4.0425	0.038225	0.179316	0.166645
2.415	157	248						2.318	391	314							4.04333	0.038258	0.17945	0.16652
2.431	124	18						2.327	333	196							4.04417	0.038286	0.179622	0.166435
2.44	111	207						2.336	516	160							4.045	0.038311	0.179837	0.166375
2.449	59	233						2.345	192	249							4.04583	0.038332	0.180069	0.166327
2.458	112	156						2.354	487	162							4.04667	0.038353	0.180296	0.166281
2.467	122	86						2.362	351	100							4.0475	0.038377	0.180509	0.166233
2.475	85	72						2.371	452	179							4.04833	0.038401	0.180718	0.166183
2.484	112	133						2.38	251	169							4.04917	0.038428	0.180926	0.166135
2.493	90	200						2.389	466	251							4.05	0.038457	0.181132	0.166104
2.502	77	170						2.398	241	147							4.05083	0.038488	0.181338	0.166109
2.511	133	510						2.406	383	228							4.05167	0.038518	0.181549	0.166155
2.519	197	148						2.415	390	205							4.0525	0.038548	0.181776	0.166231
2.528	225	87						2.431	372	205							4.05333	0.038578	0.182021	0.166325
2.537	139	131						2.44	504	221							4.05417	0.038608	0.182286	0.166433
2.546	255	183						2.449	311	126							4.055	0.038639	0.182576	0.166571
2.555	164	158						2.458	361	70							4.05583	0.03867	0.182897	0.166742
2.564	127	76						2.467	490	53							4.05667	0.0387	0.183253	0.166943
2.572	159	177						2.475	415	198							4.0575	0.038731	0.183636	0.167178
2.581	51	55						2.484	325	317							4.05833	0.038762	0.184038	0.167445
2.59	145	172						2.493	251	209							4.05917	0.038793	0.184466	0.167744
2.599	258	52						2.502	268	207							4.06	0.038827	0.184921	0.168068
2.608	143	353						2.511	348	245							4.06083	0.038865	0.185403	0.168423
2.616	72	91						2.52	333	35							4.06167	0.038905	0.185912	0.168815
2.625	301	80						2.528	450	96							4.0625	0.03894	0.186442	0.169243
2.634	494	64						2.537	254	435							4.06333	0.03897	0.187	0.169695
2.643	859	101						2.546	382	334							4.06417	0.038998	0.187588	0.17016
2.652	1276	88						2.555	253	92							4.065	0.039028	0.188212	0.170635
2.661	1166	339						2.564	265	300							4.06583	0.039062	0.188867	0.171121
2.669	1005	470						2.572	304	215							4.06667	0.039095	0.189548	0.171627
2.678	1128	854						2.581	591	294							4.0675	0.039122	0.190259	0.172157
2.687	738	825						2.59	507	147							4.06833	0.039146	0.191	0.172713
2.696	845	1261						2.599	470	238							4.06917	0.039173	0.19177	0.173296
2.705	885	999						2.608	536	236							4.07	0.039206	0.192558	0.173904
2.713	1252	1221						2.617	360	244							4.07083	0.039242	0.193355	0.174528
2.722	1179	1191						2.625	438	355							4.07167	0.039279	0.19416	0.175156
2.731	1170	1234						2.634	777	204							4.0725	0.039313	0.194975	0.175777
2.74	1386	843						2.643	590	128							4.07333	0.039339	0.19581	0.176392
2.749	1695	1321						2.652	753	232							4.07417	0.039359	0.196658	0.177012
2.758	1619	816						2.661	1004	151							4.075	0.039377	0.197504	0.177655
2.766	1611	937						2.669	794	296							4.07583	0.039398	0.198342	0.178326
2.775	1703	1180						2.678	878	260							4.07667	0.039422	0.199172	0.179021
2.784	2397	494						2.687	634	308							4.0775	0.039452	0.200011	0.179733
2.793	1239	453						2.696	429	387							4.07833	0.039483	0.200863	0.18046
2.802	1242	572						2.705	656	205							4.07917	0.03951	0.201734	0.181198
2.81	1063	400						2.714	372	362							4.08	0.039533	0.202629	0.181947
2.819	1417	456						2.722	373	374							4.08083	0.039554	0.203543	0.182715
2.828	795	398						2.731	315	285							4.08167	0.039578	0.204485	0.18351
2.837	711	402						2.74	362	115							4.0825	0.039607	0.205458	0.184353
2.846	297	280						2.749	460	175							4.08333	0.039637	0.206475	0.185253
2.855	533	667						2.758	357	437							4.08417	0.039664	0.207529	0.186208
2.863	341	391						2.767	474	138							4.085	0.039684	0.208603	0.187201
2.872	293	173						2.775	381	120							4.08583	0.039701	0.209689	0.188223
2.881	231	258						2.784	371	114							4.08667	0.039723	0.210797	0.189273
2.89	145	291						2.793	510	62							4.0875	0.039754	0.211946	0.190352
2.899	311	213						2.802	192	175							4.08833	0.039791	0.213149	0.191461
2.907	379	244						2.811	496	149							4.08917	0.039826	0.214406	0.192604
2.916	234	224						2.819	243	76							4.09	0.039856	0.215712	0.193783
2.925	200	289						2.828	653	154							4.09083	0.039877	0.217062	0.195001
2.934	152	173						2.837	411	25							4.09167	0.039892	0.21846	0.196255
2.943	218	167						2.846	330	156							4.0925	0.039909	0.219917	0.197541
2.952	184	143						2.855	427	157							4.09333	0.039933	0.221421	0.198845
2.96	125	134						2.864	487	218							4.09417	0.039963	0.22295	0.20015
2.969	240	65						2.872	435	72							4.095	0.039994	0.224497	0.201453
2.978	178	186						2.881	590	132							4.09583	0.040022	0.226058	0.202763
2.987	119	216						2.89	414	64							4.09667	0.040045	0.227639	0.204084
2.996	294	181						2.899	516	189							4.0975	0.040071	0.229237	0.205414
3.005	229	136						2.908	490	278							4.09833	0.0401	0.230849	0.206756
3.013	252	0						2.916	565	268							4.09917	0.040131	0.23248	0.208099
3.022	199	261						2.925	469	273							4.1	0.040158	0.234126	0.209424
3.031	166	99						2.934	843	236							4.10083	0.04018	0.235779	0.210717
3.04	525	197						2.943	445	245							4.10167	0.040196	0.237417	0.211966
3.049	165	227						2.952	298	260							4.1025	0.040212	0.239023	0.213176
3.057	338	169						2.961	377	130							4.10333	0.040234	0.240603	0.214348
3.066	163	320						2.969	227	154							4.10417	0.040264	0.242165	0.215492
3.075	198	193						2.978	320	257							4.105	0.040298	0.243702	0.216608
3.084	167	100						2.987	267	197							4.10583	0.04033	0.245189	0.21768
3.1	302	39						2.996	572	77							4.10667	0.040361	0.246615	0.218695
3.109	188	147						3.005	210	190							4.1075	0.040387	0.247977	0.219645
3.118	78	167						3.013	366	64							4.10833	0.04041	0.249267	0.220524
3.126	183	128						3.022	183	53							4.10917	0.040433	0.250462	0.22132
3.135	186	338						3.031	224	135							4.11	0.040458	0.251561	0.222032
3.144	293	261						3.04	360	163							4.11083	0.040487	0.252568	0.222655
3.153	146	399						3.049	131	55							4.11167	0.040518	0.253485	0.22318
3.162	134	60						3.058	365	140							4.1125	0.04055	0.254306	0.223608
3.171	170	246						3.066	150	44							4.11333	0.040581	0.255034	0.223942
3.179	193	138						3.075	237	62							4.11417	0.040606	0.255664	0.224188
3.188	120	118						3.084	114	141							4.115	0.040628	0.256187	0.224341
3.197	116	394						3.1	212	0							4.11583	0.040655	0.256587	0.224395
3.206	171	123						3.109	154	64							4.11667	0.040688	0.25685	0.224343
3.215	186	154						3.118	200	3							4.1175	0.040725	0.256968	0.224181
3.223	82	239						3.127	176	17							4.11833	0.040758	0.256937	0.223908
3.232	268	294						3.135	249	18							4.11917	0.040787	0.256779	0.223518
3.241	267	39						3.144	303	0							4.12	0.040812	0.256511	0.223006
3.25	188	145						3.153	220	46							4.12083	0.040838	0.256124	0.222365
3.259	310	104						3.162	247	85							4.12167	0.040869	0.255598	0.221603
3.268	124	161						3.171	208	40							4.1225	0.040902	0.254913	0.220737
3.276	104	189						3.18	77	105							4.12333	0.040936	0.254078	0.219784
3.285	123	211						3.188	256	35							4.12417	0.040965	0.253115	0.218739
3.294	218	116						3.197	301	129							4.125	0.040989	0.252029	0.217592
3.303	354	103						3.206	153	142							4.12583	0.041007	0.25082	0.216342
3.312	90	111						3.215	405	189							4.12667	0.041025	0.249469	0.214995
3.32	78	135						3.224	267	45							4.1275	0.041049	0.24798	0.213556
3.329	138	256						3.232	105	96							4.12833	0.041076	0.246378	0.21203
3.338	204	159						3.241	205	135							4.12917	0.041104	0.244672	0.210431
3.347	67	135						3.25	145	42							4.13	0.041131	0.242874	0.208767
3.356	147	244						3.259	436	133							4.13083	0.041154	0.240975	0.207045
3.365	164	140						3.268	205	369							4.13167	0.041172	0.238981	0.20525
3.373	239	71						3.277	249	18							4.1325	0.04119	0.236902	0.203377
3.382	188	127						3.285	165	152							4.13333	0.041216	0.234739	0.20143
3.391	186	216						3.294	134	53							4.13417	0.041248	0.23249	0.199427
3.4	232	55						3.303	400	107							4.135	0.041282	0.230155	0.197382
3.409	112	111						3.312	341	49							4.13583	0.041312	0.227729	0.195299
3.417	180	244						3.321	183	148							4.13667	0.041336	0.225222	0.193184
3.426	139	90						3.329	149	13							4.1375	0.041353	0.222654	0.191046
3.435	209	289						3.338	203	144							4.13833	0.041367	0.220039	0.188897
3.444	307	46						3.347	285	90							4.13917	0.041385	0.217384	0.186738
3.453	105	92						3.356	269	68							4.14	0.041408	0.214694	0.184557
3.462	270	199						3.365	61	99							4.14083	0.041433	0.211984	0.182359
3.47	216	163						3.374	205	49							4.14167	0.041459	0.209267	0.180161
3.479	198	177						3.382	269	0							4.1425	0.041485	0.206545	0.177979
3.488	408	243						3.391	146	19							4.14333	0.041509	0.203816	0.175816
3.497	177	70						3.4	150	67							4.14417	0.041533	0.2011	0.173672
3.506	234	259						3.409	186	110							4.145	0.041561	0.198406	0.171558
3.514	259	199						3.418	343	55							4.14583	0.041594	0.19573	0.16948
3.523	182	120						3.426	115	61							4.14667	0.04163	0.193069	0.167432
3.532	124	137						3.435	322	68							4.1475	0.041663	0.190429	0.165407
3.541	165	269						3.444	145	24							4.14833	0.041692	0.187827	0.163403
3.55	430	176						3.453	252	166							4.14917	0.041719	0.185266	0.161431
3.559	253	75						3.462	161	57							4.15	0.041746	0.182746	0.159498
3.567	96	150						3.471	162	146							4.15083	0.041774	0.180274	0.157606
3.576	86	97						3.479	202	70							4.15167	0.041802	0.177853	0.155768
3.585	360	138						3.488	270	41							4.1525	0.041828	0.175486	0.153988
3.594	253	81						3.497	169	87							4.15333	0.041855	0.173164	0.152265
3.603	195	261						3.506	200	26							4.15417	0.041881	0.17088	0.150589
3.611	280	247						3.515	210	173							4.155	0.041907	0.16864	0.14896
3.62	60	55						3.523	60	96							4.15583	0.041933	0.166461	0.147378
3.629	160	87						3.532	162	83							4.15667	0.04196	0.164352	0.145851
3.638	245	102						3.541	102	38							4.1575	0.041989	0.162306	0.144386
3.647	125	213						3.55	259	16							4.15833	0.042019	0.160316	0.142975
3.656	230	146						3.559	107	463							4.15917	0.042048	0.158381	0.141608
3.664	520	249						3.568	104	40							4.16	0.042076	0.156512	0.140278
3.673	200	109						3.576	244	107							4.16083	0.042104	0.154714	0.138991
3.682	207	239						3.585	198	49							4.16167	0.042135	0.152982	0.137763
3.691	132	91						3.594	363	155							4.1625	0.042169	0.151305	0.136591
3.7	264	79						3.603	338	68							4.16333	0.042202	0.149676	0.135466
3.708	324	248						3.612	299	53							4.16417	0.042236	0.14811	0.13438
3.717	346	284						3.621	299	24							4.165	0.04227	0.146609	0.133343
3.726	281	133						3.629	48	63							4.16583	0.042302	0.145172	0.132364
3.735	265	145						3.638	95	89							4.16667	0.042332	0.143793	0.131439
3.744	315	128						3.647	164	41							4.1675	0.042364	0.14247	0.130556
3.753	345	174						3.656	111	95							4.16833	0.042397	0.141204	0.129698
3.769	323	112						3.665	135	17							4.16917	0.042429	0.139987	0.128873
3.777	240	154						3.673	265	48							4.17	0.042459	0.138816	0.128088
3.786	402	296						3.682	21	19							4.17083	0.042486	0.137694	0.127358
3.795	259	268						3.691	114	0							4.17167	0.042513	0.136636	0.126679
3.804	88	213						3.7	77	50							4.1725	0.042544	0.135649	0.126045
3.813	309	233						3.709	71	19							4.17333	0.04258	0.134726	0.125447
3.822	253	377						3.718	180	20							4.17417	0.042622	0.133858	0.124877
3.83	285	261						3.726	102	0							4.175	0.042665	0.133047	0.12433
3.839	102	91						3.735	198	33							4.17583	0.042703	0.132286	0.123808
3.848	231	209						3.744	215	22							4.17667	0.042735	0.131568	0.123323
3.857	353	520						3.753	134	150							4.1775	0.042764	0.130887	0.122885
3.866	217	210						3.769	80	17							4.17833	0.042796	0.130247	0.122486
3.874	252	124						3.778	183	247							4.17917	0.042829	0.129645	0.122119
3.883	357	224						3.787	304	50							4.18	0.042861	0.129073	0.121782
3.892	345	333						3.795	117	47							4.18083	0.042893	0.128539	0.12148
3.901	176	268						3.804	143	37							4.18167	0.042923	0.12805	0.121206
3.91	285	146						3.813	292	29							4.1825	0.042953	0.127611	0.120954
3.919	394	130						3.822	223	30							4.18333	0.042984	0.127204	0.120725
3.927	321	162						3.831	211	117							4.18417	0.043015	0.126814	0.120517
3.936	425	93						3.839	221	53							4.185	0.043045	0.126444	0.12033
3.945	39	249						3.848	140	76							4.18583	0.043075	0.126098	0.120158
3.954	415	162						3.857	274	0							4.18667	0.043104	0.125788	0.120009
3.963	133	310						3.866	241	42							4.1875	0.043132	0.125509	0.119879
3.971	442	306						3.875	41	69							4.18833	0.043158	0.125256	0.119763
3.98	175	264						3.884	109	51							4.18917	0.043183	0.12502	0.119655
3.989	107	481						3.892	217	37							4.19	0.043207	0.124796	0.11955
3.998	272	352						3.901	370	119							4.19083	0.043229	0.12459	0.119444
4.007	237	191						3.91	352	40							4.19167	0.04325	0.124407	0.11934
4.016	296	191						3.919	89	71							4.1925	0.043269	0.124237	0.119246
4.024	210	123						3.928	118	24							4.19333	0.043288	0.124071	0.119163
4.033	416	139						3.937	88	133							4.19417	0.043308	0.123906	0.119082
4.042	158	167						3.945	124	0							4.195	0.043328	0.123753	0.119005
4.051	279	102						3.954	182	57							4.19583	0.04335	0.123615	0.118941
4.06	122	71						3.963	207	128							4.19667	0.043374	0.123491	0.118887
4.069	187	71						3.972	212	34							4.1975	0.043399	0.123378	0.118829
4.077	329	55						3.981	156	120							4.19833	0.043425	0.12327	0.118758
4.086	332	135						3.989	98	0							4.19917	0.043449	0.123168	0.118678
4.095	591	181						3.998	276	42							4.2	0.043473	0.123071	0.1186
4.104	361	77						4.007	129	26							4.20083	0.043499	0.122982	0.118529
4.113	468	337						4.016	165	0							4.20167	0.043528	0.122894	0.118467
4.121	566	179						4.025	143	36							4.2025	0.043558	0.122798	0.118407
4.13	366	123						4.034	115	51							4.20333	0.043584	0.122687	0.118343
4.139	352	260						4.042	155	99							4.20417	0.043603	0.122568	0.118275
4.148	335	148						4.051	213	17							4.205	0.043619	0.122457	0.118207
4.157	422	232						4.06	206	132							4.20583	0.043637	0.122368	0.118148
4.166	423	160						4.069	51	59							4.20667	0.043663	0.122304	0.118099
4.174	334	233						4.078	142	25							4.2075	0.043695	0.122249	0.118053
4.183	350	239						4.086	226	34							4.20833	0.043725	0.122187	0.118012
4.192	177	189						4.095	287	153							4.20917	0.043751	0.122108	0.117981
4.201	196	225						4.104	132	44							4.21	0.04377	0.122017	0.117967
4.21	460	198						4.113	169	43							4.21083	0.04379	0.12193	0.117965
4.218	201	226						4.122	83	38							4.21167	0.043817	0.121855	0.117973
4.227	544	114						4.131	60	43							4.2125	0.043849	0.121803	0.117989
4.236	348	160						4.139	84	0							4.21333	0.043882	0.121773	0.118014
4.245	247	41						4.148	103	23							4.21417	0.04391	0.121755	0.11805
4.254	305	119						4.157	158	7							4.215	0.043932	0.121739	0.118097
4.263	153	89						4.166	163	36							4.21583	0.043953	0.12172	0.118148
4.271	83	219						4.175	152	104							4.21667	0.043979	0.121703	0.1182
4.28	167	205						4.184	298	75							4.2175	0.044012	0.12169	0.118249
4.289	250	175						4.192	88	62							4.21833	0.044048	0.12168	0.11829
4.298	146	141						4.201	194	68							4.21917	0.044084	0.121666	0.118324
4.307	317	162						4.21	269	26							4.22	0.044114	0.121645	0.118344
4.315	262	256						4.219	190	26							4.22083	0.044137	0.121616	0.118354
4.324	233	222						4.228	231	159							4.22167	0.044155	0.121589	0.118372
4.333	370	368						4.236	171	55							4.2225	0.044176	0.121577	0.118411
4.342	174	258						4.245	242	0							4.22333	0.044204	0.121579	0.118468
4.351	227	211						4.254	303	323							4.22417	0.044234	0.121593	0.118519
4.36	455	225						4.263	144	87							4.225	0.044261	0.121609	0.118545
4.368	195	274						4.272	170	52							4.22583	0.044285	0.121624	0.118551
4.377	448	181						4.281	239	57							4.22667	0.044308	0.121637	0.118555
4.386	260	284						4.289	160	38							4.2275	0.044329	0.121646	0.118571
4.395	257	452						4.298	182	102							4.22833	0.044345	0.12166	0.118601
4.404	213	683						4.307	127	25							4.22917	0.044352	0.121683	0.118633
4.412	227	312						4.316	145	24							4.23	0.044362	0.121717	0.118659
4.421	285	226						4.325	178	39							4.23083	0.04439	0.121756	0.118685
4.437	585	89						4.333	393	21							4.23167	0.044436	0.121803	0.118721
4.446	311	242						4.342	124	153							4.2325	0.044486	0.121857	0.118768
4.455	506	234						4.351	230	140							4.23333	0.044525	0.121904	0.118825
4.464	298	208						4.36	215	58							4.23417	0.044555	0.121939	0.118888
4.473	430	170						4.369	87	59							4.235	0.044582	0.121979	0.118954
4.482	698	126						4.378	108	18							4.23583	0.044609	0.122041	0.119009
4.49	811	207						4.386	107	37							4.23667	0.044637	0.122128	0.119055
4.499	1452	236						4.395	221	19							4.2375	0.044661	0.122227	0.119108
4.508	1624	235						4.404	283	21							4.23833	0.044684	0.122318	0.119177
4.517	2117	349						4.413	204	25							4.23917	0.044706	0.122399	0.119259
4.526	2309	876						4.422	127	76							4.24	0.044732	0.122474	0.119342
4.534	2273	933						4.438	124	25							4.24083	0.044761	0.122554	0.11943
4.543	1741	1351						4.447	123	61							4.24167	0.044791	0.122653	0.119517
4.552	2134	1823						4.455	207	118							4.2425	0.044821	0.122769	0.119603
4.561	1285	1415						4.464	237	7							4.24333	0.044847	0.122885	0.119684
4.57	1224	2062						4.473	172	74							4.24417	0.044871	0.122986	0.119763
4.579	557	1633						4.482	176	158							4.245	0.044897	0.123074	0.119847
4.587	631	1271						4.491	157	76							4.24583	0.044927	0.123161	0.119932
4.596	344	1626						4.499	138	117							4.24667	0.044958	0.123255	0.120022
4.605	402	1008						4.508	131	134							4.2475	0.044987	0.123355	0.120116
4.614	177	353						4.517	205	221							4.24833	0.045014	0.123455	0.120215
4.623	320	451						4.526	262	124							4.24917	0.04504	0.123554	0.12032
4.631	295	366						4.535	217	87							4.25	0.045068	0.123657	0.120429
4.64	557	414						4.544	216	62							4.25083	0.045101	0.123766	0.120538
4.649	184	252						4.552	82	36							4.25167	0.04513	0.123878	0.120642
4.658	235	77						4.561	103	83							4.2525	0.045154	0.123995	0.120745
4.667	353	259						4.57	151	55							4.25333	0.045174	0.124118	0.120853
4.676	376	188						4.579	150	66							4.25417	0.04519	0.124248	0.120971
4.684	175	134						4.588	212	87							4.255	0.045207	0.124383	0.121096
4.693	298	217						4.596	58	6							4.25583	0.045226	0.124522	0.12123
4.702	694	238						4.605	111	18							4.25667	0.04525	0.124658	0.121371
4.711	776	184						4.614	136	40							4.2575	0.045276	0.124787	0.12152
4.72	777	234						4.623	179	112							4.25833	0.045301	0.124912	0.121672
4.728	816	235						4.632	380	43							4.25917	0.045327	0.125039	0.12183
4.737	1743	378						4.641	236	40							4.26	0.045352	0.12517	0.122006
4.746	2236	288						4.649	143	94							4.26083	0.045377	0.125318	0.12221
4.755	1789	347						4.658	208	43							4.26167	0.045402	0.125493	0.122443
4.764	1476	571						4.667	91	75							4.2625	0.045428	0.125697	0.122688
4.773	1515	506						4.676	76	162							4.26333	0.045456	0.125917	0.122936
4.781	955	528						4.685	88	0							4.26417	0.045485	0.12615	0.123189
4.79	753	462						4.694	159	139							4.265	0.045511	0.126386	0.123447
4.799	477	489						4.702	169	115							4.26583	0.045531	0.126628	0.123714
4.808	693	374						4.711	281	89							4.26667	0.045549	0.126877	0.123983
4.817	283	477						4.72	172	139							4.2675	0.045573	0.127131	0.124243
4.825	460	372						4.729	225	116							4.26833	0.045605	0.127391	0.124484
4.834	476	311						4.738	249	135							4.26917	0.045641	0.127647	0.124705
4.843	417	302						4.746	195	10							4.27	0.045674	0.127889	0.124915
4.852	376	320						4.755	223	73							4.27083	0.045698	0.128114	0.125118
4.861	345	340						4.764	135	65							4.27167	0.045716	0.128331	0.12531
4.87	347	458						4.773	167	142							4.2725	0.045736	0.128543	0.125482
4.878	332	250						4.782	263	53							4.27333	0.04576	0.12875	0.125629
4.887	358	319						4.791	161	0							4.27417	0.045788	0.128942	0.125754
4.896	296	228						4.799	117	25							4.275	0.045814	0.129113	0.125862
4.905	218	470						4.808	436	86							4.27583	0.04584	0.129258	0.125956
4.914	537	382						4.817	118	39							4.27667	0.045863	0.129378	0.12603
4.922	367	375						4.826	90	56							4.2775	0.045884	0.129481	0.126084
4.931	372	255						4.835	536	113							4.27833	0.045904	0.129574	0.126124
4.94	228	87						4.843	237	40							4.27917	0.045928	0.129656	0.126164
4.949	294	313						4.852	269	55							4.28	0.045957	0.129724	0.126206
4.958	457	268						4.861	299	26							4.28083	0.045985	0.129784	0.126244
4.967	380	205						4.87	123	26							4.28167	0.046008	0.129841	0.126275
4.975	463	474						4.879	227	36							4.2825	0.046028	0.1299	0.126294
4.984	354	171						4.888	258	153							4.28333	0.046047	0.129955	0.126303
4.993	515	168						4.896	117	84							4.28417	0.046072	0.130002	0.126306
5.002	597	129						4.905	214	56							4.285	0.046097	0.130038	0.126314
5.011	653	136						4.914	179	102							4.28583	0.046119	0.130071	0.126341
5.019	1432	222						4.923	371	86							4.28667	0.046138	0.130112	0.126386
5.028	4566	158						4.932	395	204							4.2875	0.046151	0.130162	0.126429
5.037	17744	231						4.94	351	59							4.28833	0.046163	0.130213	0.126464
5.046	56170	551						4.949	218	0							4.28917	0.046177	0.130257	0.126494
5.055	153368	552						4.958	310	59							4.29	0.046199	0.130294	0.126533
5.064	360950	266						4.967	135	34							4.29083	0.046227	0.130333	0.126582
5.072	637865	267						4.976	214	183							4.29167	0.046254	0.130378	0.12663
5.081	972361	911						4.985	339	115							4.2925	0.046278	0.130437	0.12668
5.09	1321354	2648						4.993	232	56							4.29333	0.046298	0.130513	0.126745
5.106	1633564	12183						5.002	87	70							4.29417	0.046318	0.130595	0.126831
5.115	1486072	39454						5.011	239	105							4.295	0.046342	0.130677	0.126922
5.124	1412646	87378						5.02	136	210							4.29583	0.046368	0.130756	0.126997
5.133	1209771	159453						5.029	117	49							4.29667	0.046393	0.130828	0.127045
5.141	986804	239368						5.037	274	128							4.2975	0.046416	0.130888	0.127072
5.15	749179	324121						5.046	161	61							4.29833	0.046436	0.130934	0.127093
5.159	534374	373272						5.055	224	38							4.29917	0.046456	0.130978	0.127129
5.168	386912	379243						5.064	332	4							4.3	0.046477	0.131035	0.127187
5.177	275012	336583						5.073	251	39							4.30083	0.0465	0.131107	0.12727
5.185	187288	289435						5.082	72	101							4.30167	0.046527	0.131193	0.12736
5.194	120923	216653						5.09	183	61							4.3025	0.046558	0.131293	0.127449
5.203	79416	154408						5.107	184	47							4.30333	0.04659	0.131393	0.127536
5.212	46759	101979						5.115	183	102							4.30417	0.046618	0.131483	0.12762
5.221	30469	66029						5.124	216	18							4.305	0.046642	0.131559	0.127711
5.23	21768	36952						5.133	298	128							4.30583	0.046668	0.131636	0.127803
5.238	15829	20348						5.142	213	156							4.30667	0.046699	0.131723	0.127893
5.247	10889	11626						5.151	204	42							4.3075	0.046733	0.131816	0.127965
5.256	9835	8058						5.159	276	83							4.30833	0.046767	0.131911	0.128024
5.265	7885	5439						5.168	208	69							4.30917	0.046799	0.13201	0.128086
5.274	6827	5048						5.177	263	100							4.31	0.046828	0.132124	0.128159
5.282	5898	2803						5.186	265	105							4.31083	0.046855	0.132253	0.128249
5.291	5408	3072						5.195	166	85							4.31167	0.046885	0.132391	0.128356
5.3	4450	1661						5.204	38	105							4.3125	0.04692	0.132526	0.128482
5.309	4197	1933						5.212	230	91							4.31333	0.046958	0.132651	0.128615
5.318	4225	1715						5.221	286	144							4.31417	0.046994	0.132774	0.128744
5.327	3221	1969						5.23	123	128							4.315	0.047026	0.132903	0.128866
5.335	3717	1496						5.239	93	99							4.31583	0.047054	0.133036	0.128987
5.344	3568	1684						5.248	216	67							4.31667	0.047081	0.133172	0.129121
5.353	2860	1159						5.256	245	38							4.3175	0.047107	0.133318	0.129279
5.362	1946	1202						5.265	284	68							4.31833	0.047134	0.133481	0.129467
5.371	2625	1177						5.274	84	99							4.31917	0.04716	0.133669	0.129679
5.379	2052	1312						5.283	639	38							4.32	0.047183	0.133877	0.129913
5.388	2245	964						5.292	613	27							4.32083	0.047202	0.134107	0.130166
5.397	2225	977						5.301	68	88							4.32167	0.047216	0.134352	0.130444
5.406	1932	1244						5.309	203	50							4.3225	0.047232	0.134598	0.130746
5.415	1996	1118						5.318	108	72							4.32333	0.047254	0.134853	0.13108
5.424	2513	1011						5.327	235	56							4.32417	0.047277	0.135139	0.13145
5.432	2154	712						5.336	307	110							4.325	0.047298	0.135474	0.13186
5.441	2146	654						5.345	143	0							4.32583	0.047315	0.135856	0.132308
5.45	1815	706						5.353	169	67							4.32667	0.047325	0.136271	0.132786
5.459	1803	936						5.362	361	0							4.3275	0.047332	0.136712	0.133289
5.468	1633	577						5.371	579	112							4.32833	0.047342	0.137182	0.133817
5.477	1806	591						5.38	572	121							4.32917	0.04736	0.137687	0.134373
5.485	1896	878						5.389	441	26							4.33	0.047384	0.138221	0.134927
5.494	1505	963						5.398	540	92							4.33083	0.047409	0.138765	0.135449
5.503	1321	793						5.406	426	374							4.33167	0.04743	0.139301	0.135922
5.512	1412	766						5.415	558	112							4.3325	0.047444	0.139824	0.136347
5.521	1101	967						5.424	462	89							4.33333	0.047456	0.140329	0.136732
5.529	1562	650						5.433	749	100							4.33417	0.04747	0.140804	0.137076
5.538	1681	711						5.442	611	183							4.335	0.047488	0.141235	0.137377
5.547	1101	375						5.451	558	251							4.33583	0.047509	0.14161	0.137621
5.556	811	499						5.459	561	152							4.33667	0.047529	0.141929	0.137804
5.565	874	568						5.468	639	299							4.3375	0.047547	0.142186	0.137928
5.574	1370	347						5.477	853	354							4.33833	0.047561	0.142389	0.13801
5.582	1021	571						5.486	662	518							4.33917	0.047577	0.142541	0.138059
5.591	1320	275						5.495	520	254							4.34	0.047596	0.142646	0.138072
5.6	911	1250						5.503	508	366							4.34083	0.047618	0.142704	0.138036
5.609	787	570						5.512	600	174							4.34167	0.04764	0.142717	0.137962
5.618	741	529						5.521	536	257							4.3425	0.047659	0.142689	0.137871
5.626	1042	361						5.53	574	405							4.34333	0.047673	0.142622	0.137772
5.635	843	467						5.539	524	175							4.34417	0.047684	0.142526	0.137656
5.644	768	643						5.548	382	149							4.345	0.047697	0.142411	0.137519
5.653	687	515						5.556	616	129							4.34583	0.047716	0.142281	0.137372
5.662	1156	570						5.565	447	167							4.34667	0.047737	0.142141	0.137221
5.671	1013	608						5.574	573	434							4.3475	0.047757	0.141989	0.137071
5.679	1539	530						5.583	369	304							4.34833	0.047775	0.14183	0.13692
5.688	1114	559						5.592	453	162							4.34917	0.047791	0.141671	0.136772
5.697	1079	578						5.6	565	161							4.35	0.047809	0.141517	0.136634
5.706	832	399						5.609	416	171							4.35083	0.04783	0.141367	0.136515
5.715	1197	221						5.618	645	258							4.35167	0.047853	0.141218	0.136424
5.723	722	616						5.627	432	92							4.3525	0.04788	0.141087	0.136357
5.732	835	567						5.636	529	215							4.35333	0.047904	0.140971	0.136302
5.741	918	374						5.645	517	93							4.35417	0.047922	0.140858	0.136258
5.75	1168	826						5.653	675	63							4.355	0.047936	0.140748	0.136223
5.759	1027	510						5.662	403	154							4.35583	0.047953	0.140651	0.136206
5.775	824	697						5.671	492	60							4.35667	0.047975	0.140577	0.136208
5.784	1689	565						5.68	405	199							4.3575	0.048001	0.140527	0.136225
5.792	1950	215						5.689	439	61							4.35833	0.048028	0.140501	0.136262
5.801	2219	501						5.697	670	84							4.35917	0.048052	0.140501	0.136315
5.81	3132	476						5.706	486	0							4.36	0.048074	0.140522	0.136393
5.819	2481	529						5.715	294	168							4.36083	0.048093	0.140561	0.136496
5.828	2501	728						5.724	402	68							4.36167	0.048114	0.140622	0.136625
5.837	1553	407						5.733	310	48							4.3625	0.048136	0.140703	0.136777
5.845	1025	1257						5.742	353	60							4.36333	0.048156	0.140812	0.136954
5.854	1105	973						5.75	362	82							4.36417	0.048175	0.140949	0.137158
5.863	1161	893						5.759	635	133							4.365	0.048195	0.141106	0.137392
5.872	837	785						5.775	258	17							4.36583	0.048222	0.141286	0.13765
5.881	898	615						5.784	461	148							4.36667	0.048256	0.141493	0.137926
5.889	447	545						5.793	282	193							4.3675	0.048293	0.141736	0.138225
5.898	812	319						5.802	467	136							4.36833	0.048326	0.141998	0.138551
5.907	629	351						5.811	450	127							4.36917	0.048354	0.142272	0.138897
5.916	794	509						5.819	319	51							4.37	0.048382	0.142556	0.139236
5.925	750	435						5.828	410	223							4.37083	0.048408	0.14285	0.139561
5.934	838	288						5.837	340	159							4.37167	0.048433	0.143148	0.13989
5.942	778	214						5.846	545	146							4.3725	0.048458	0.143455	0.140241
5.951	641	298						5.855	363	31							4.37333	0.048484	0.143778	0.140619
5.96	658	402						5.864	411	116							4.37417	0.048513	0.144118	0.141013
5.969	884	568						5.872	538	41							4.375	0.048544	0.144458	0.141414
5.978	889	256						5.881	254	171							4.37583	0.048573	0.144793	0.141812
5.986	825	386						5.89	482	94							4.37667	0.048599	0.145127	0.142208
5.995	788	318						5.899	268	60							4.3775	0.048624	0.145467	0.14261
6.004	542	466						5.908	348	143							4.37833	0.048646	0.145825	0.143011
6.013	708	285						5.916	293	86							4.37917	0.048665	0.146194	0.1434
6.022	566	286						5.925	227	27							4.38	0.048682	0.146569	0.143768
6.031	755	459						5.934	148	66							4.38083	0.048701	0.146938	0.144123
6.039	715	347						5.943	238	46							4.38167	0.04872	0.147299	0.144476
6.048	1015	579						5.952	238	141							4.3825	0.048737	0.147658	0.144824
6.057	1085	515						5.961	191	150							4.38333	0.048753	0.148012	0.145168
6.066	793	525						5.969	332	118							4.38417	0.048772	0.148364	0.145507
6.075	668	481						5.978	306	235							4.385	0.048794	0.148699	0.145845
6.083	616	350						5.987	246	27							4.38583	0.048819	0.149021	0.14617
6.092	739	844						5.996	274	39							4.38667	0.048842	0.149337	0.146467
6.101	711	357						6.005	475	130							4.3875	0.048859	0.14966	0.146742
6.11	608	538						6.013	246	102							4.38833	0.048871	0.149985	0.14702
6.119	1089	564						6.022	381	189							4.38917	0.048883	0.150295	0.147315
6.128	660	408						6.031	400	48							4.39	0.048903	0.150591	0.147621
6.136	447	193						6.04	406	45							4.39083	0.048931	0.150881	0.147922
6.145	649	621						6.049	246	200							4.39167	0.048959	0.151182	0.148211
6.154	909	552						6.058	579	101							4.3925	0.04898	0.151486	0.148487
6.163	854	441						6.066	325	180							4.39333	0.048992	0.15178	0.14874
6.172	636	451						6.075	295	432							4.39417	0.049001	0.152052	0.148974
6.181	626	495						6.084	362	257							4.395	0.049014	0.152296	0.149198
6.189	618	94						6.093	569	237							4.39583	0.049034	0.152525	0.149408
6.198	358	439						6.102	357	146							4.39667	0.049056	0.152757	0.149601
6.207	447	286						6.11	617	271							4.3975	0.049078	0.152998	0.149785
6.216	420	351						6.119	425	214							4.39833	0.049097	0.153233	0.149969
6.225	973	285						6.128	497	271							4.39917	0.049116	0.153447	0.150158
6.233	683	351						6.137	476	151							4.4	0.049134	0.153639	0.150345
6.242	633	325						6.146	526	144							4.40083	0.04915	0.15382	0.150527
6.251	916	564						6.155	416	236							4.40167	0.049167	0.153991	0.150709
6.26	622	378						6.163	499	160							4.4025	0.049182	0.154156	0.150905
6.269	427	310						6.172	460	240							4.40333	0.049197	0.154328	0.151127
6.278	871	509						6.181	530	128							4.40417	0.04921	0.154525	0.151371
6.286	386	379						6.19	307	53							4.405	0.049223	0.154752	0.151629
6.295	570	173						6.199	254	115							4.40583	0.049236	0.154997	0.151907
6.304	452	551						6.208	279	183							4.40667	0.049254	0.155249	0.152221
6.313	475	366						6.216	343	169							4.4075	0.049275	0.155513	0.152583
6.322	439	755						6.225	348	63							4.40833	0.049296	0.155801	0.152991
6.33	337	630						6.234	302	90							4.40917	0.049314	0.156122	0.153452
6.339	519	316						6.243	298	135							4.41	0.049329	0.156479	0.153985
6.348	425	263						6.252	398	161							4.41083	0.049343	0.156883	0.154614
6.357	582	412						6.26	308	228							4.41167	0.049359	0.15735	0.155362
6.366	586	646						6.269	231	181							4.4125	0.049377	0.157885	0.156249
6.375	474	260						6.278	229	83							4.41333	0.049397	0.158482	0.157301
6.383	466	424						6.287	489	132							4.41417	0.04942	0.159152	0.158541
6.392	349	275						6.296	287	65							4.415	0.049441	0.159917	0.159988
6.401	431	277						6.305	412	146							4.41583	0.049458	0.160795	0.161659
6.41	451	338						6.313	439	61							4.41667	0.04947	0.161798	0.16357
6.419	347	381						6.322	361	266							4.4175	0.049482	0.162924	0.165723
6.427	500	262						6.331	130	40							4.41833	0.049499	0.164167	0.168105
6.444	589	244						6.34	341	275							4.41917	0.04952	0.165516	0.170697
6.452	589	537						6.349	354	237							4.42	0.049542	0.166977	0.173465
6.461	782	607						6.357	387	134							4.42083	0.049564	0.168556	0.176364
6.47	484	529						6.366	523	77							4.42167	0.049582	0.170243	0.179355
6.479	419	601						6.375	395	54							4.4225	0.049596	0.172013	0.182395
6.488	648	658						6.384	280	140							4.42333	0.049609	0.173832	0.185434
6.496	684	245						6.393	347	111							4.42417	0.049622	0.175669	0.18841
6.505	662	481						6.402	418	63							4.425	0.049637	0.1775	0.191266
6.514	571	350						6.41	183	92							4.42583	0.049653	0.179286	0.193951
6.523	422	378						6.419	274	181							4.42667	0.049669	0.181008	0.196421
6.532	693	428						6.428	453	242							4.4275	0.049686	0.182646	0.198632
6.541	330	511						6.444	268	295							4.42833	0.049704	0.184173	0.200535
6.549	491	243						6.453	914	286							4.42917	0.049723	0.185551	0.202091
6.558	411	386						6.462	718	413							4.43	0.049746	0.186742	0.203292
6.567	315	526						6.471	438	221							4.43083	0.049773	0.187739	0.204145
6.576	430	384						6.479	317	313							4.43167	0.049803	0.188541	0.204661
6.585	475	142						6.488	698	306							4.4325	0.049829	0.189152	0.204854
6.593	637	390						6.497	473	172							4.43333	0.04985	0.189562	0.204745
6.602	390	264						6.506	237	151							4.43417	0.049866	0.18977	0.204342
6.611	648	366						6.515	530	231							4.435	0.049883	0.189788	0.203649
6.62	514	414						6.524	243	204							4.43583	0.049903	0.189623	0.202685
6.629	493	754						6.532	299	245							4.43667	0.049925	0.189282	0.201489
6.638	418	379						6.541	458	260							4.4375	0.049947	0.188778	0.200105
6.646	496	433						6.55	412	164							4.43833	0.049967	0.188129	0.198575
6.655	785	551						6.559	418	99							4.43917	0.049983	0.187353	0.196937
6.664	520	339						6.568	188	132							4.44	0.049998	0.186471	0.195215
6.673	677	530						6.576	282	155							4.44083	0.050015	0.185505	0.193434
6.682	634	266						6.585	211	59							4.44167	0.050033	0.184476	0.19161
6.69	414	622						6.594	272	125							4.4425	0.050052	0.183396	0.189771
6.699	906	347						6.603	331	158							4.44333	0.050073	0.182265	0.187947
6.708	488	557						6.612	201	156							4.44417	0.050093	0.181109	0.186167
6.717	844	530						6.621	198	155							4.445	0.05011	0.179956	0.184436
6.726	783	267						6.629	413	236							4.44583	0.050125	0.17883	0.182753
6.735	512	367						6.638	410	154							4.44667	0.05014	0.177736	0.18113
6.743	837	388						6.647	501	360							4.4475	0.050161	0.176672	0.179583
6.752	675	293						6.656	706	757							4.44833	0.050189	0.175649	0.178125
6.761	700	356						6.665	1178	1040							4.44917	0.050221	0.174678	0.176762
6.77	1069	713						6.673	1993	1295							4.45	0.050249	0.173754	0.175496
6.779	644	383						6.682	4399	1580							4.45083	0.050267	0.172863	0.174309
6.787	824	533						6.691	5249	2003							4.45167	0.05028	0.171988	0.173173
6.796	1272	399						6.7	7951	2204							4.4525	0.050293	0.171134	0.172071
6.805	488	131						6.709	9243	2402							4.45333	0.05031	0.17032	0.171013
6.814	602	450						6.718	10498	1859							4.45417	0.050331	0.169556	0.17001
6.823	498	527						6.726	9298	1117							4.455	0.050351	0.168843	0.169055
6.832	634	504						6.735	7271	762							4.45583	0.050366	0.168165	0.168129
6.84	435	264						6.744	5166	853							4.45667	0.05038	0.16751	0.167225
6.849	349	197						6.753	3043	494							4.4575	0.050397	0.166878	0.16635
6.858	355	315						6.762	2656	312							4.45833	0.05042	0.166271	0.165503
6.867	605	222						6.771	1399	147							4.45917	0.050445	0.165694	0.164684
6.876	309	462						6.779	1232	256							4.46	0.050466	0.165138	0.163884
6.884	357	103						6.788	941	159							4.46083	0.050483	0.164586	0.163098
6.893	605	391						6.797	720	239							4.46167	0.050497	0.164038	0.162319
6.902	438	503						6.806	685	113							4.4625	0.050513	0.163497	0.161548
6.911	223	247						6.815	768	187							4.46333	0.050531	0.162964	0.160794
6.92	376	412						6.823	564	303							4.46417	0.050551	0.162439	0.160059
6.929	580	87						6.832	614	82							4.465	0.050572	0.161933	0.159343
6.937	337	323						6.841	350	142							4.46583	0.050595	0.161463	0.158657
6.946	341	275						6.85	170	155							4.46667	0.050618	0.161026	0.158019
6.955	655	166						6.859	452	76							4.4675	0.050642	0.160603	0.15743
6.964	483	345						6.868	341	97							4.46833	0.050666	0.160181	0.156867
6.973	900	500						6.876	224	63							4.46917	0.050692	0.159757	0.156319
6.982	423	286						6.885	344	206							4.47	0.050712	0.159345	0.155794
6.99	526	356						6.894	440	187							4.47083	0.05073	0.158963	0.1553
6.999	564	377						6.903	372	93							4.47167	0.050749	0.158618	0.15484
7.008	436	351						6.912	766	84							4.4725	0.05077	0.158308	0.154406
7.017	367	343						6.92	383	105							4.47333	0.050789	0.158035	0.153992
7.026	531	387						6.929	700	49							4.47417	0.050805	0.157784	0.153591
7.034	297	365						6.938	656	286							4.475	0.050823	0.157536	0.153212
7.043	520	410						6.947	279	56							4.47583	0.050845	0.157277	0.152864
7.052	179	332						6.956	420	24							4.47667	0.05087	0.157009	0.152548
7.061	561	310						6.965	631	162							4.4775	0.050895	0.156746	0.152265
7.07	260	277						6.973	719	245							4.47833	0.050916	0.156508	0.152004
7.079	352	510						6.982	922	352							4.47917	0.050932	0.156296	0.151751
7.087	358	213						6.991	635	212							4.48	0.050949	0.156101	0.151488
7.096	617	449						7	747	330							4.48083	0.050969	0.15591	0.151211
7.112	321	193						7.009	670	326							4.48167	0.050988	0.155727	0.150942
7.121	421	248						7.017	648	330							4.4825	0.051004	0.155554	0.150699
7.13	430	200						7.026	352	354							4.48333	0.05102	0.155392	0.15049
7.139	406	308						7.035	436	484							4.48417	0.051036	0.155248	0.150301
7.148	498	226						7.044	491	302							4.485	0.051051	0.155125	0.15012
7.156	383	404						7.053	336	394							4.48583	0.051067	0.155017	0.149936
7.165	641	258						7.062	332	245							4.48667	0.051089	0.154905	0.14974
7.174	314	203						7.07	465	374							4.4875	0.051118	0.154771	0.149534
7.183	486	273						7.079	376	177							4.48833	0.051151	0.154627	0.149329
7.192	529	168						7.088	433	332							4.48917	0.051179	0.154499	0.149147
7.2	449	283						7.097	254	100							4.49	0.051198	0.154398	0.148995
7.209	243	304						7.113	312	24							4.49083	0.051211	0.154313	0.148873
7.218	767	476						7.122	380	127							4.49167	0.051225	0.154227	0.148771
7.227	544	141						7.131	325	224							4.4925	0.051243	0.154144	0.148679
7.236	351	212						7.139	580	178							4.49333	0.051264	0.154074	0.148599
7.245	433	266						7.148	253	136							4.49417	0.051281	0.154018	0.148531
7.253	471	299						7.157	87	261							4.495	0.051298	0.15397	0.148479
7.262	560	566						7.166	210	161							4.49583	0.051316	0.153923	0.148444
7.271	167	352						7.175	285	231							4.49667	0.051334	0.153881	0.148431
7.28	462	101						7.184	103	117							4.4975	0.051352	0.153851	0.148439
7.289	260	194						7.192	301	56							4.49833	0.051372	0.153845	0.148459
7.297	179	279						7.201	111	178							4.49917	0.051395	0.153875	0.148493
7.306	156	230						7.21	300	87							4.5	0.051422	0.153947	0.148546
7.315	249	333						7.219	243	125							4.50083	0.051449	0.154068	0.148618
7.324	125	244						7.228	172	127							4.50167	0.051475	0.154225	0.148714
7.333	154	83						7.236	401	125							4.5025	0.051494	0.1544	0.148838
7.342	312	75						7.245	288	123							4.50333	0.051509	0.154566	0.148992
7.35	450	342						7.254	344	119							4.50417	0.051526	0.15472	0.149165
7.359	368	128						7.263	265	165							4.505	0.05155	0.154883	0.149347
7.368	516	164						7.272	254	148							4.50583	0.05158	0.155076	0.149523
7.377	306	278						7.281	589	137							4.50667	0.051611	0.155304	0.149684
7.386	450	157						7.289	320	211							4.5075	0.051638	0.155543	0.14982
7.394	567	350						7.298	408	158							4.50833	0.051663	0.155762	0.149931
7.403	713	419						7.307	229	318							4.50917	0.05169	0.155946	0.150024
7.412	470	499						7.316	287	77							4.51	0.051724	0.156099	0.150109
7.421	556	488						7.325	275	197							4.51083	0.051759	0.156226	0.150199
7.43	919	481						7.333	408	88							4.51167	0.051792	0.156333	0.150284
7.439	403	559						7.342	380	286							4.5125	0.051821	0.156423	0.150358
7.447	721	543						7.351	254	207							4.51333	0.051845	0.156501	0.150406
7.456	399	397						7.36	430	76							4.51417	0.051867	0.156574	0.150439
7.465	461	413						7.369	593	208							4.515	0.051893	0.156638	0.150468
7.474	396	339						7.378	499	295							4.51583	0.051924	0.156701	0.150501
7.483	328	191						7.386	544	235							4.51667	0.05196	0.156767	0.150536
7.491	517	142						7.395	654	212							4.5175	0.051996	0.15683	0.150556
7.5	284	289						7.404	427	384							4.51833	0.052031	0.156871	0.150553
7.509	432	416						7.413	237	293							4.51917	0.05206	0.156877	0.150533
7.518	385	87						7.422	761	240							4.52	0.052082	0.156866	0.150509
7.527	325	402						7.43	341	315							4.52083	0.0521	0.156866	0.150488
7.536	303	103						7.439	306	35							4.52167	0.052119	0.156894	0.150466
7.544	362	265						7.448	284	279							4.5225	0.052142	0.15695	0.150438
7.553	285	469						7.457	448	52							4.52333	0.052167	0.157023	0.150408
7.562	295	292						7.466	227	120							4.52417	0.052189	0.157099	0.150386
7.571	401	228						7.475	319	215							4.525	0.052206	0.157174	0.150373
7.58	234	405						7.483	191	240							4.52583	0.052218	0.157262	0.150365
7.588	196	261						7.492	285	190							4.52667	0.052231	0.157373	0.150352
7.597	323	238						7.501	501	76							4.5275	0.052245	0.157498	0.150336
7.606	309	90						7.51	494	119							4.52833	0.052259	0.157622	0.150328
7.615	357	351						7.519	351	77							4.52917	0.052275	0.157736	0.150346
7.624	316	579						7.528	428	342							4.53	0.052294	0.157848	0.150392
7.633	462	447						7.536	451	191							4.53083	0.052314	0.157971	0.150456
7.641	266	228						7.545	275	162							4.53167	0.052332	0.158118	0.150531
7.65	435	478						7.554	334	134							4.5325	0.052348	0.158287	0.150621
7.659	229	360						7.563	429	197							4.53333	0.052366	0.158472	0.150732
7.668	446	435						7.572	355	184							4.53417	0.052385	0.158674	0.150858
7.677	369	237						7.58	277	191							4.535	0.052406	0.158892	0.150993
7.686	680	88						7.589	453	110							4.53583	0.05243	0.159121	0.151134
7.694	490	336						7.598	576	252							4.53667	0.052453	0.15936	0.151292
7.703	301	183						7.607	169	107							4.5375	0.052471	0.159618	0.15148
7.712	508	577						7.616	429	153							4.53833	0.052487	0.159892	0.151695
7.721	217	378						7.625	206	96							4.53917	0.052505	0.160184	0.151927
7.73	371	197						7.633	369	109							4.54	0.052525	0.160491	0.152168
7.738	233	334						7.642	333	204							4.54083	0.052543	0.160809	0.152414
7.747	399	266						7.651	391	120							4.54167	0.052557	0.16113	0.152669
7.756	204	439						7.66	298	117							4.5425	0.052573	0.161454	0.152935
7.765	227	271						7.669	400	75							4.54333	0.052592	0.161791	0.153222
7.781	211	192						7.677	192	112							4.54417	0.052616	0.162139	0.153532
7.79	263	329						7.686	308	101							4.545	0.052639	0.162486	0.153866
7.799	422	391						7.695	424	39							4.54583	0.05266	0.162831	0.15423
7.807	201	524						7.704	473	198							4.54667	0.052684	0.163182	0.154612
7.816	525	334						7.713	504	341							4.5475	0.05271	0.16356	0.155005
7.825	323	206						7.722	407	139							4.54833	0.052734	0.163969	0.155402
7.834	379	403						7.73	514	254							4.54917	0.05275	0.164391	0.155803
7.843	312	537						7.739	420	397							4.55	0.052762	0.164815	0.156215
7.852	677	252						7.748	513	80							4.55083	0.052779	0.165254	0.156639
7.86	679	306						7.757	209	273							4.55167	0.052806	0.165734	0.157077
7.869	332	342						7.766	437	408							4.5525	0.052836	0.166253	0.157518
7.878	263	501						7.782	316	44							4.55333	0.052864	0.166788	0.157948
7.887	193	273						7.791	280	166							4.55417	0.052888	0.167333	0.158364
7.896	276	361						7.799	580	197							4.555	0.052907	0.167908	0.158779
7.904	483	308						7.808	399	128							4.55583	0.052926	0.168528	0.159208
7.913	507	556						7.817	653	278							4.55667	0.052947	0.169181	0.159641
7.922	279	240						7.826	533	96							4.5575	0.052971	0.169842	0.160066
7.931	427	284						7.835	539	307							4.55833	0.052998	0.170511	0.160489
7.94	510	281						7.843	428	141							4.55917	0.053023	0.1712	0.160921
7.949	409	225						7.852	578	229							4.56	0.053045	0.171901	0.161362
7.957	394	401						7.861	456	20							4.56083	0.053062	0.172583	0.161805
7.966	219	241						7.87	507	246							4.56167	0.053075	0.173204	0.162249
7.975	337	730						7.879	944	295							4.5625	0.053091	0.17378	0.162694
7.984	293	229						7.888	642	169							4.56333	0.053117	0.174342	0.163147
7.993	477	407						7.896	918	262							4.56417	0.053152	0.174911	0.163614
8.001	293	428						7.905	592	159							4.565	0.053186	0.175472	0.164097
8.01	514	374						7.914	667	251							4.56583	0.053212	0.175995	0.164593
8.019	564	504						7.923	502	282							4.56667	0.053228	0.176474	0.16509
8.028	241	552						7.932	373	401							4.5675	0.053242	0.176898	0.165584
8.037	356	604						7.941	679	204							4.56833	0.05326	0.177282	0.166071
8.046	514	282						7.949	620	378							4.56917	0.053287	0.177644	0.16655
8.054	490	342						7.958	484	180							4.57	0.053316	0.177997	0.167019
8.063	290	515						7.967	572	133							4.57083	0.053345	0.178337	0.167481
8.072	549	356						7.976	581	217							4.57167	0.05337	0.178659	0.167936
8.081	238	367						7.985	495	239							4.5725	0.053389	0.178964	0.168376
8.09	505	500						7.993	457	125							4.57333	0.053405	0.179249	0.168791
8.098	286	355						8.002	238	114							4.57417	0.053423	0.179497	0.169181
8.107	325	368						8.011	307	77							4.575	0.053447	0.179708	0.169557
8.116	149	348						8.02	572	122							4.57583	0.053476	0.179894	0.169924
8.125	389	481						8.029	519	202							4.57667	0.053504	0.180075	0.17028
8.134	601	268						8.038	281	95							4.5775	0.05353	0.180261	0.170621
8.143	461	208						8.046	264	167							4.57833	0.053553	0.180448	0.170955
8.151	345	267						8.055	435	169							4.57917	0.053575	0.180632	0.171286
8.16	308	384						8.064	518	166							4.58	0.053596	0.180813	0.171613
8.169	560	577						8.073	274	218							4.58083	0.053617	0.180993	0.171925
8.178	282	231						8.082	384	110							4.58167	0.053639	0.181167	0.172209
8.187	432	311						8.09	446	99							4.5825	0.053665	0.181329	0.172463
8.195	343	522						8.099	315	177							4.58333	0.053693	0.181479	0.172698
8.204	377	356						8.108	336	70							4.58417	0.053716	0.181619	0.172923
8.213	554	482						8.117	231	159							4.585	0.053733	0.181751	0.173136
8.222	544	224						8.126	234	230							4.58583	0.053749	0.181874	0.17333
8.231	277	451						8.135	173	163							4.58667	0.053775	0.181979	0.173509
8.24	515	254						8.143	166	75							4.5875	0.053809	0.182065	0.173686
8.248	414	276						8.152	166	96							4.58833	0.053846	0.182131	0.17387
8.257	506	265						8.161	303	177							4.58917	0.05388	0.182184	0.17407
8.266	440	144						8.17	176	44							4.59	0.053911	0.182231	0.174297
8.275	162	338						8.179	217	83							4.59083	0.05394	0.182286	0.174562
8.284	190	467						8.187	440	108							4.59167	0.053968	0.182382	0.174885
8.292	559	363						8.196	288	90							4.5925	0.054002	0.182551	0.175297
8.301	561	219						8.205	295	123							4.59333	0.054042	0.18282	0.175835
8.31	730	310						8.214	308	18							4.59417	0.054086	0.183199	0.176525
8.319	551	377						8.223	342	40							4.595	0.054129	0.183705	0.177392
8.328	309	274						8.232	201	194							4.59583	0.05417	0.184356	0.178454
8.337	343	532						8.24	71	117							4.59667	0.054206	0.185167	0.179712
8.345	297	212						8.249	316	92							4.5975	0.054244	0.186157	0.181147
8.354	444	378						8.258	282	184							4.59833	0.054285	0.187334	0.182741
8.363	463	241						8.267	353	132							4.59917	0.054327	0.188704	0.184497
8.372	371	474						8.276	370	54							4.6	0.054368	0.19025	0.186409
8.381	198	215						8.285	223	147							4.60083	0.054409	0.191952	0.188446
8.389	381	368						8.293	343	176							4.60167	0.054448	0.19379	0.19058
8.398	472	241						8.302	441	82							4.6025	0.054479	0.195733	0.192789
8.407	387	363						8.311	270	208							4.60333	0.054503	0.19775	0.195046
8.416	340	151						8.32	432	118							4.60417	0.05453	0.199804	0.197324
8.425	372	434						8.329	372	498							4.605	0.054562	0.201881	0.199602
8.434	278	552						8.337	294	135							4.60583	0.054597	0.203976	0.201858
8.45	183	337						8.346	399	230							4.60667	0.054629	0.206067	0.204073
8.458	413	330						8.355	492	98							4.6075	0.054658	0.208136	0.206249
8.467	311	363						8.364	493	174							4.60833	0.054684	0.210178	0.208405
8.476	100	242						8.373	477	117							4.60917	0.054704	0.2122	0.210555
8.485	491	346						8.382	438	326							4.61	0.054722	0.214203	0.212701
8.494	271	118						8.39	310	68							4.61083	0.05474	0.216181	0.214841
8.503	206	375						8.399	315	89							4.61167	0.054761	0.218131	0.216979
8.511	399	193						8.408	408	227							4.6125	0.054782	0.220063	0.219122
8.52	554	297						8.417	521	282							4.61333	0.054799	0.221992	0.221277
8.529	265	313						8.426	660	86							4.61417	0.054814	0.223942	0.223471
8.538	438	157						8.434	443	182							4.615	0.054828	0.22594	0.22572
8.547	408	317						8.451	176	108							4.61583	0.054842	0.228024	0.228037
8.555	348	247						8.459	217	123							4.61667	0.054859	0.230233	0.230426
8.564	266	509						8.468	396	185							4.6175	0.054879	0.2326	0.232895
8.573	342	368						8.477	223	102							4.61833	0.054903	0.235137	0.235449
8.582	426	207						8.486	326	96							4.61917	0.054931	0.23785	0.238076
8.591	362	370						8.495	620	150							4.62	0.054957	0.240747	0.240761
8.6	387	305						8.503	347	322							4.62083	0.054975	0.243842	0.243467
8.608	298	527						8.512	485	182							4.62167	0.054981	0.247141	0.246141
8.617	398	484						8.521	624	177							4.6225	0.054984	0.250612	0.248725
8.626	740	541						8.53	394	38							4.62333	0.054988	0.254198	0.251165
8.635	343	384						8.539	473	124							4.62417	0.054996	0.257824	0.253406
8.644	391	358						8.548	664	102							4.625	0.055008	0.261405	0.255401
8.653	398	202						8.556	447	206							4.62583	0.055026	0.26486	0.257104
8.661	557	248						8.565	581	277							4.62667	0.055048	0.268109	0.258475
8.67	287	259						8.574	820	274							4.6275	0.055068	0.271063	0.259486
8.679	278	243						8.583	290	220							4.62833	0.055081	0.273628	0.260126
8.688	401	333						8.592	751	178							4.62917	0.055092	0.275736	0.260412
8.697	214	196						8.6	403	256							4.63	0.055105	0.277377	0.260369
8.705	458	378						8.609	394	85							4.63083	0.055125	0.278561	0.260024
8.714	373	188						8.618	317	197							4.63167	0.055146	0.279306	0.259402
8.723	133	382						8.627	421	283							4.6325	0.055163	0.279622	0.258525
8.732	660	352						8.636	428	262							4.63333	0.055176	0.279522	0.257414
8.741	393	400						8.645	380	254							4.63417	0.055187	0.279028	0.256097
8.75	366	563						8.653	196	245							4.635	0.055203	0.278178	0.254606
8.758	469	307						8.662	307	162							4.63583	0.055223	0.277014	0.252983
8.767	613	599						8.671	283	394							4.63667	0.055246	0.275572	0.251268
8.776	475	440						8.68	345	100							4.6375	0.05527	0.273894	0.249483
8.785	178	411						8.689	256	208							4.63833	0.055292	0.27202	0.247645
8.794	242	305						8.698	510	120							4.63917	0.05531	0.270004	0.245776
8.802	422	325						8.706	369	61							4.64	0.055322	0.267895	0.243909
8.811	435	289						8.715	209	69							4.64083	0.055338	0.265738	0.242064
8.82	590	370						8.724	323	88							4.64167	0.055357	0.263556	0.240236
8.829	248	380						8.733	369	73							4.6425	0.05538	0.261368	0.238429
8.838	387	335						8.742	424	113							4.64333	0.055401	0.259172	0.236651
8.847	463	527						8.75	728	178							4.64417	0.055422	0.256955	0.234921
8.855	170	398						8.759	241	45							4.645	0.055444	0.25473	0.233241
8.864	454	414						8.768	549	175							4.64583	0.055468	0.252524	0.231605
8.873	415	256						8.777	283	140							4.64667	0.055494	0.250378	0.230006
8.882	239	340						8.786	477	194							4.6475	0.055519	0.248307	0.228443
8.891	380	431						8.795	372	42							4.64833	0.055541	0.246303	0.226921
8.899	288	308						8.803	465	249							4.64917	0.055559	0.244335	0.225433
8.908	344	394						8.812	423	354							4.65	0.055572	0.242385	0.223969
8.917	284	417						8.821	627	231							4.65083	0.055584	0.240473	0.222526
8.926	362	420						8.83	524	280							4.65167	0.055597	0.23863	0.221116
8.935	386	626						8.839	445	242							4.6525	0.055617	0.236864	0.219753
8.944	261	225						8.847	474	166							4.65333	0.055643	0.235161	0.218443
8.952	497	218						8.856	559	265							4.65417	0.055672	0.233512	0.217167
8.961	310	351						8.865	336	228							4.655	0.055699	0.231897	0.215916
8.97	392	244						8.874	534	162							4.65583	0.055719	0.230309	0.214697
8.979	651	423						8.883	180	448							4.65667	0.055735	0.228757	0.213526
8.988	340	409						8.892	462	110							4.6575	0.055754	0.22728	0.212427
8.996	407	288						8.9	285	286							4.65833	0.055779	0.225898	0.211395
9.005	389	623						8.909	261	166							4.65917	0.055802	0.224602	0.210424
9.014	246	302						8.918	406	132							4.66	0.055823	0.223366	0.209514
9.023	339	511						8.927	272	55							4.66083	0.055846	0.222168	0.208677
9.032	280	401						8.936	278	217							4.66167	0.055873	0.221018	0.207939
9.041	245	389						8.944	468	133							4.6625	0.055898	0.219949	0.207314
9.049	730	518						8.953	635	164							4.66333	0.05592	0.218998	0.206812
9.058	495	422						8.962	434	115							4.66417	0.055942	0.218178	0.206431
9.067	201	553						8.971	552	73							4.665	0.055966	0.217492	0.206166
9.076	449	429						8.98	408	163							4.66583	0.055993	0.216938	0.206016
9.085	244	452						8.989	502	183							4.66667	0.056024	0.216527	0.205973
9.093	451	636						8.997	786	150							4.6675	0.056059	0.216261	0.206049
9.102	386	426						9.006	501	197							4.66833	0.056099	0.216132	0.206249
9.118	514	387						9.015	561	184							4.66917	0.056143	0.216131	0.206572
9.127	448	396						9.024	640	300							4.67	0.056192	0.216261	0.206998
9.136	524	567						9.033	659	595							4.67083	0.056253	0.216523	0.207503
9.145	557	685						9.042	587	291							4.67167	0.056329	0.216896	0.208076
9.154	652	739						9.05	469	209							4.6725	0.05642	0.217363	0.208708
9.162	559	452						9.059	342	266							4.67333	0.056523	0.217915	0.209396
9.171	446	477						9.068	512	242							4.67417	0.056627	0.218554	0.210127
9.18	441	370						9.077	345	164							4.675	0.056728	0.219269	0.210875
9.189	307	536						9.086	630	111							4.67583	0.056826	0.220037	0.211625
9.198	312	490						9.094	278	225							4.67667	0.05693	0.220824	0.212376
9.207	377	362						9.103	328	97							4.6775	0.057039	0.221613	0.21314
9.215	446	453						9.119	326	135							4.67833	0.057148	0.222404	0.213915
9.224	767	444						9.128	263	335							4.67917	0.057248	0.2232	0.21469
9.233	199	436						9.137	397	115							4.68	0.057333	0.223999	0.215456
9.242	410	400						9.146	414	202							4.68083	0.057398	0.224794	0.2162
9.251	485	325						9.155	490	326							4.68167	0.057452	0.225578	0.216923
9.259	294	419						9.163	426	141							4.6825	0.057504	0.226346	0.217642
9.268	417	474						9.172	343	205							4.68333	0.057557	0.227096	0.218375
9.277	252	260						9.181	388	112							4.68417	0.057603	0.227831	0.21914
9.286	314	540						9.19	267	105							4.685	0.057636	0.228572	0.219952
9.295	727	363						9.199	413	153							4.68583	0.057657	0.229343	0.220825
9.304	317	552						9.208	122	82							4.68667	0.057669	0.230174	0.221788
9.312	481	369						9.216	457	243							4.6875	0.057676	0.231085	0.222877
9.321	407	605						9.225	346	229							4.68833	0.057685	0.232102	0.224105
9.33	217	361						9.234	321	133							4.68917	0.057698	0.233265	0.225479
9.339	462	306						9.243	411	324							4.69	0.057708	0.234588	0.226991
9.348	520	272						9.252	281	143							4.69083	0.057713	0.236071	0.228632
9.356	562	330						9.26	205	106							4.69167	0.057711	0.237701	0.23038
9.365	619	395						9.269	245	117							4.6925	0.057706	0.239466	0.232193
9.374	512	496						9.278	304	46							4.69333	0.057698	0.241357	0.234034
9.383	548	663						9.287	182	274							4.69417	0.057692	0.243353	0.235856
9.392	379	501						9.296	159	125							4.695	0.057688	0.245411	0.237622
9.401	445	611						9.305	211	118							4.69583	0.057685	0.247486	0.23929
9.409	188	662						9.313	186	142							4.69667	0.057679	0.249517	0.240805
9.418	609	553						9.322	264	135							4.6975	0.057671	0.251433	0.242115
9.427	457	445						9.331	516	170							4.69833	0.05766	0.253176	0.243182
9.436	345	296						9.34	482	65							4.69917	0.057647	0.254698	0.243986
9.445	354	884						9.349	346	179							4.7	0.057638	0.255976	0.244511
9.453	635	502						9.358	346	140							4.70083	0.057632	0.256987	0.24475
9.462	489	669						9.366	238	114							4.70167	0.057628	0.25771	0.244716
9.471	410	403						9.375	312	73							4.7025	0.057625	0.258134	0.244445
9.48	489	431						9.384	373	268							4.70333	0.057623	0.258261	0.243957
9.489	830	558						9.393	362	101							4.70417	0.057622	0.258101	0.24327
9.498	394	672						9.402	189	182							4.705	0.057624	0.257682	0.242404
9.506	653	355						9.41	433	238							4.70583	0.057629	0.257037	0.241391
9.515	612	537						9.419	274	183							4.70667	0.057638	0.256191	0.240261
9.524	228	427						9.428	370	204							4.7075	0.057647	0.255154	0.239041
9.533	614	552						9.437	418	293							4.70833	0.057655	0.253938	0.237768
9.542	316	404						9.446	467	289							4.70917	0.057662	0.252585	0.236479
9.551	506	450						9.455	262	67							4.71	0.057672	0.251142	0.235203
9.559	333	316						9.463	562	235							4.71083	0.057686	0.249644	0.233953
9.568	405	408						9.472	377	319							4.71167	0.0577	0.248126	0.23273
9.577	267	397						9.481	309	224							4.7125	0.057713	0.246619	0.231535
9.586	358	335						9.49	220	219							4.71333	0.057724	0.245144	0.230382
9.595	752	568						9.499	238	134							4.71417	0.057739	0.243721	0.229302
9.603	407	475						9.507	352	265							4.715	0.057762	0.242371	0.22832
9.612	424	511						9.516	312	168							4.71583	0.057789	0.241113	0.22746
9.621	535	490						9.525	710	109							4.71667	0.057812	0.239956	0.226716
9.63	538	531						9.534	325	138							4.7175	0.057827	0.238909	0.226075
9.639	429	621						9.543	539	158							4.71833	0.057839	0.237971	0.225523
9.648	738	608						9.552	400	334							4.71917	0.057854	0.237134	0.225057
9.656	608	183						9.56	455	419							4.72	0.05787	0.236392	0.224677
9.665	274	395						9.569	422	352							4.72083	0.057886	0.23575	0.224365
9.674	1061	536						9.578	625	233							4.72167	0.057904	0.235212	0.224098
9.683	356	868						9.587	719	216							4.7225	0.057923	0.234771	0.223852
9.692	650	374						9.596	649	326							4.72333	0.05794	0.234408	0.223613
9.7	560	441						9.604	515	416							4.72417	0.057952	0.234102	0.223384
9.709	529	544						9.613	538	275							4.725	0.057965	0.233836	0.223171
9.718	350	644						9.622	493	392							4.72583	0.057986	0.233597	0.222963
9.727	579	598						9.631	313	227							4.72667	0.058014	0.233365	0.222745
9.736	672	674						9.64	249	123							4.7275	0.058044	0.233135	0.222509
9.745	637	958						9.649	587	238							4.72833	0.058069	0.232904	0.222266
9.753	685	818						9.657	459	363							4.72917	0.058087	0.232669	0.222032
9.762	972	914						9.666	619	296							4.73	0.058103	0.232424	0.22182
9.771	806	393						9.675	610	170							4.73083	0.058121	0.232172	0.22163
9.787	1048	542						9.684	326	187							4.73167	0.058144	0.231931	0.221446
9.796	927	449						9.693	376	545							4.7325	0.05817	0.231719	0.221268
9.805	640	552						9.701	522	319							4.73333	0.058194	0.231534	0.221101
9.814	485	371						9.71	860	407							4.73417	0.058216	0.231352	0.220929
9.822	612	667						9.719	522	265							4.735	0.058236	0.231165	0.220743
9.831	1002	607						9.728	674	143							4.73583	0.058258	0.230977	0.220547
9.84	838	653						9.737	374	169							4.73667	0.058281	0.230796	0.220371
9.849	743	446						9.746	627	206							4.7375	0.058302	0.230606	0.220197
9.858	666	273						9.754	485	270							4.73833	0.058319	0.2304	0.219988
9.866	644	706						9.763	417	258							4.73917	0.058337	0.230188	0.219722
9.875	547	913						9.772	488	149							4.74	0.058358	0.229968	0.219408
9.884	882	459						9.788	227	279							4.74083	0.058381	0.229736	0.219071
9.893	780	606						9.797	555	261							4.74167	0.058402	0.229487	0.218721
9.902	575	906						9.806	379	222							4.7425	0.058421	0.229234	0.218377
9.911	1321	742						9.815	418	323							4.74333	0.058434	0.22899	0.218061
9.919	559	840						9.823	264	169							4.74417	0.058447	0.228746	0.217798
9.928	596	1001						9.832	525	180							4.745	0.058463	0.228521	0.217597
9.937	449	440						9.841	375	177							4.74583	0.058483	0.228357	0.217462
9.946	340	509						9.85	344	165							4.74667	0.058503	0.228299	0.217391
9.955	571	646						9.859	214	132							4.7475	0.058517	0.228386	0.217405
9.963	843	613						9.868	337	142							4.74833	0.058533	0.228637	0.21753
9.972	843	841						9.876	379	127							4.74917	0.058554	0.229079	0.217792
9.981	698	876						9.885	470	236							4.75	0.058583	0.229719	0.218214
9.99	669	605						9.894	404	322							4.75083	0.058613	0.230581	0.218811
9.999	686	489						9.903	396	223							4.75167	0.058641	0.231687	0.219594
10.008	534	449						9.912	333	182							4.7525	0.058663	0.23307	0.220552
10.016	825	1230						9.92	409	169							4.75333	0.058679	0.234743	0.221677
10.025	613	694						9.929	630	92							4.75417	0.058696	0.236705	0.222977
10.034	773	611						9.938	334	223							4.755	0.05872	0.238954	0.224463
10.043	722	710						9.947	521	80							4.75583	0.058751	0.241485	0.226131
10.052	846	366						9.956	459	251							4.75667	0.058782	0.244305	0.227974
10.061	694	685						9.965	391	169							4.7575	0.058813	0.247411	0.229989
10.069	904	681						9.973	420	128							4.75833	0.058841	0.250802	0.232184
10.078	756	453						9.982	427	218							4.75917	0.058867	0.254457	0.234573
10.087	929	390						9.991	369	265							4.76	0.058895	0.258363	0.237151
10.096	362	652						10	537	223							4.76083	0.058925	0.262515	0.239909
10.105	599	704						10.009	447	302							4.76167	0.058955	0.266926	0.242839
10.113	1007	815						10.017	550	200							4.7625	0.058983	0.271605	0.245944
10.122	961	902						10.026	445	232							4.76333	0.05901	0.276548	0.249228
10.131	803	644						10.035	468	205							4.76417	0.059038	0.281749	0.252676
10.14	918	554						10.044	605	183							4.765	0.059066	0.287195	0.256275
10.149	931	881						10.053	770	231							4.76583	0.059093	0.292887	0.260024
10.158	1177	726						10.062	387	278							4.76667	0.059116	0.298839	0.263929
10.166	1218	732						10.07	528	380							4.7675	0.059137	0.305066	0.267991
10.175	1051	749						10.079	553	83							4.76833	0.05916	0.311568	0.272191
10.184	819	671						10.088	446	277							4.76917	0.059187	0.318351	0.276503
10.193	913	1003						10.097	491	385							4.77	0.059215	0.325398	0.280899
10.202	802	662						10.106	444	240							4.77083	0.059241	0.332663	0.285346
10.21	1108	654						10.115	499	194							4.77167	0.059267	0.34008	0.289806
10.219	768	840						10.123	557	192							4.7725	0.059294	0.347594	0.29423
10.228	690	536						10.132	416	232							4.77333	0.059322	0.355169	0.298567
10.237	1796	744						10.141	705	393							4.77417	0.05935	0.362751	0.302758
10.246	984	589						10.15	833	350							4.775	0.05938	0.37026	0.306749
10.255	806	920						10.159	582	414							4.77583	0.059409	0.377594	0.310486
10.263	1093	821						10.167	530	285							4.77667	0.059429	0.384652	0.313918
10.272	905	567						10.176	400	175							4.7775	0.059443	0.391334	0.316991
10.281	917	1071						10.185	566	582							4.77833	0.05946	0.397554	0.31965
10.29	1167	1011						10.194	844	199							4.77917	0.059484	0.403234	0.321835
10.299	1017	1115						10.203	535	361							4.78	0.05951	0.408296	0.323512
10.307	714	1110						10.212	563	550							4.78083	0.059535	0.412674	0.324667
10.316	1130	774						10.22	429	253							4.78167	0.05956	0.416312	0.325311
10.325	1100	559						10.229	568	363							4.7825	0.059585	0.419179	0.325458
10.334	1721	729						10.238	422	216							4.78333	0.059615	0.421268	0.325114
10.343	1031	794						10.247	540	296							4.78417	0.059651	0.42259	0.324281
10.352	853	1220						10.256	488	259							4.785	0.059688	0.423167	0.322984
10.36	1109	1090						10.264	432	194							4.78583	0.059725	0.423032	0.321283
10.369	1294	935						10.273	616	269							4.78667	0.059758	0.422184	0.319232
10.378	1086	506						10.282	330	328							4.7875	0.059787	0.420622	0.31686
10.387	1351	1080						10.291	589	231							4.78833	0.059814	0.418382	0.314189
10.396	1030	732						10.3	686	297							4.78917	0.059843	0.415536	0.311268
10.404	874	887						10.309	552	266							4.79	0.05988	0.41215	0.308156
10.413	1614	808						10.317	646	396							4.79083	0.059922	0.408262	0.304901
10.422	937	1077						10.326	365	516							4.79167	0.059968	0.403922	0.301537
10.431	1452	1076						10.335	548	297							4.7925	0.060009	0.399199	0.29809
10.44	969	900						10.344	600	270							4.79333	0.060039	0.39416	0.294588
10.456	1198	947						10.353	877	248							4.79417	0.060062	0.388836	0.291065
10.465	1387	1268						10.361	331	363							4.795	0.060078	0.383278	0.287559
10.473	1338	1359						10.37	894	170							4.79583	0.060095	0.377543	0.2841
10.482	1201	792						10.379	625	457							4.79667	0.060116	0.371706	0.280705
10.491	1216	1322						10.388	633	403							4.7975	0.060143	0.365815	0.277368
10.5	1192	931						10.397	704	528							4.79833	0.060175	0.359901	0.274093
10.509	1435	955						10.406	526	315							4.79917	0.060204	0.353998	0.270893
10.518	1225	1051						10.414	670	298							4.8	0.060235	0.348131	0.267785
10.526	1285	932						10.423	397	211							4.80083	0.060265	0.342328	0.264765
10.535	1269	986						10.432	682	350							4.80167	0.060294	0.336607	0.261805
10.544	1201	803						10.441	693	375							4.8025	0.060321	0.330988	0.258889
10.553	1193	902						10.457	636	266							4.80333	0.060345	0.325463	0.256018
10.562	1169	907						10.466	707	477							4.80417	0.060363	0.320023	0.253209
10.57	1259	1080						10.475	579	371							4.805	0.060375	0.314662	0.250474
10.579	809	1468						10.483	602	376							4.80583	0.060387	0.309407	0.247819
10.588	1456	945						10.492	660	554							4.80667	0.060405	0.304285	0.245243
10.597	1320	1013						10.501	667	411							4.8075	0.060431	0.299303	0.242735
10.606	1684	684						10.51	361	307							4.80833	0.06046	0.29446	0.240294
10.615	1394	945						10.519	525	460							4.80917	0.060486	0.289755	0.237923
10.623	1233	1082						10.528	524	232							4.81	0.060505	0.285198	0.23564
10.632	1320	894						10.536	738	431							4.81083	0.060518	0.280797	0.233469
10.641	1236	887						10.545	678	308							4.81167	0.06053	0.276557	0.231434
10.65	1342	839						10.554	880	524							4.8125	0.060547	0.272478	0.229542
10.659	1670	814						10.563	628	604							4.81333	0.060567	0.26857	0.227764
10.668	1162	710						10.572	1075	557							4.81417	0.060591	0.264858	0.226081
10.676	1363	867						10.58	680	435							4.815	0.060615	0.261361	0.224489
10.685	1523	814						10.589	861	457							4.81583	0.060638	0.258071	0.223006
10.694	1191	1230						10.598	571	464							4.81667	0.060658	0.254964	0.221632
10.703	1174	1049						10.607	844	382							4.8175	0.060677	0.252028	0.220355
10.712	1282	824						10.616	583	608							4.81833	0.060696	0.249273	0.219174
10.72	1123	1293						10.625	717	435							4.81917	0.060715	0.246695	0.218097
10.729	1276	916						10.633	596	346							4.82	0.060739	0.244285	0.217137
10.738	1580	1019						10.642	568	485							4.82083	0.060763	0.242038	0.216282
10.747	1330	1477						10.651	689	453							4.82167	0.060785	0.239952	0.215515
10.756	2049	699						10.66	626	350							4.8225	0.060804	0.23802	0.214815
10.765	1548	1024						10.669	729	572							4.82333	0.060823	0.236227	0.214184
10.773	1546	1118						10.677	745	276							4.82417	0.060845	0.234571	0.213622
10.782	1962	1115						10.686	713	322							4.825	0.060874	0.233056	0.213132
10.791	1130	832						10.695	897	445							4.82583	0.060908	0.231677	0.212697
10.8	1484	1363						10.704	940	571							4.82667	0.060942	0.230421	0.212305
10.809	1221	799						10.713	1140	670							4.8275	0.060972	0.229257	0.211952
10.817	1389	1366						10.722	765	982							4.82833	0.061	0.228165	0.211623
10.826	1215	1058						10.73	1079	663							4.82917	0.061032	0.227153	0.211322
10.835	1544	1012						10.739	859	647							4.83	0.061068	0.22624	0.211045
10.844	1438	1071						10.748	1152	588							4.83083	0.061106	0.225427	0.21079
10.853	1120	1486						10.757	1421	922							4.83167	0.061144	0.224695	0.210553
10.862	1474	927						10.766	1228	624							4.8325	0.06118	0.224026	0.210326
10.87	1282	674						10.774	1306	865							4.83333	0.061218	0.223407	0.210124
10.879	1119	1042						10.783	1385	894							4.83417	0.06126	0.222837	0.209947
10.888	1311	938						10.792	1029	853							4.835	0.061305	0.222321	0.209793
10.897	1362	1180						10.801	1348	994							4.83583	0.061352	0.221867	0.209662
10.906	1371	1169						10.81	1356	746							4.83667	0.061401	0.221469	0.209566
10.914	1451	853						10.819	1536	1340							4.8375	0.061447	0.221117	0.209513
10.923	1311	828						10.827	1326	638							4.83833	0.061486	0.220804	0.209497
10.932	1239	981						10.836	1479	798							4.83917	0.061521	0.220535	0.209514
10.941	1459	1096						10.845	1021	416							4.84	0.061557	0.22032	0.209563
10.95	1357	1178						10.854	690	598							4.84083	0.061596	0.220166	0.209644
10.959	1365	1461						10.863	796	572							4.84167	0.061638	0.22007	0.209757
10.967	1658	1032						10.872	758	554							4.8425	0.061682	0.220016	0.209901
10.976	1815	1120						10.88	1069	589							4.84333	0.061729	0.219997	0.210067
10.985	1412	985						10.889	887	678							4.84417	0.061778	0.220028	0.210243
10.994	1867	1062						10.898	867	794							4.845	0.061826	0.220106	0.210418
11.003	1502	1218						10.907	1750	641							4.84583	0.061872	0.220229	0.210599
11.011	1663	1468						10.916	1783	804							4.84667	0.061918	0.220387	0.210801
11.02	1397	1000						10.924	2260	1322							4.8475	0.061967	0.22058	0.211032
11.029	1520	990						10.933	1920	963							4.84833	0.062021	0.22081	0.211286
11.038	2271	1762						10.942	2068	1761							4.84917	0.062079	0.221074	0.211551
11.047	1810	1384						10.951	1575	1503							4.85	0.062139	0.221374	0.211817
11.056	2394	1653						10.96	1057	976							4.85083	0.062196	0.221705	0.212089
11.064	2346	1109						10.969	972	1166							4.85167	0.062253	0.22205	0.212369
11.073	1480	1162						10.977	1318	884							4.8525	0.062308	0.2224	0.212651
11.082	2639	1453						10.986	1122	707							4.85333	0.062362	0.222756	0.212924
11.091	1861	1905						10.995	969	884							4.85417	0.062413	0.223121	0.213185
11.1	1722	1467						11.004	1132	571							4.855	0.062457	0.223494	0.213441
11.108	1839	1067						11.013	1127	994							4.85583	0.062493	0.22387	0.213685
11.125	1379	1132						11.021	1044	953							4.85667	0.062528	0.224238	0.213913
11.133	1708	1027						11.03	1027	605							4.8575	0.062567	0.224576	0.214112
11.142	874	1433						11.039	1024	884							4.85833	0.062606	0.224875	0.214279
11.151	1284	627						11.048	1203	684							4.85917	0.062639	0.225137	0.214424
11.16	1051	641						11.057	1296	1012							4.86	0.062664	0.22537	0.214554
11.169	1420	1014						11.066	1403	761							4.86083	0.062683	0.225572	0.214673
11.177	1276	691						11.074	1054	803							4.86167	0.062702	0.225727	0.214766
11.186	1634	752						11.083	1101	742							4.8625	0.06272	0.225829	0.214822
11.195	1171	840						11.092	1375	640							4.86333	0.062738	0.225884	0.214841
11.204	1306	1713						11.101	1240	646							4.86417	0.062752	0.225905	0.214841
11.213	1575	978						11.11	1150	898							4.865	0.062764	0.225905	0.214842
11.222	1211	1130						11.126	1046	646							4.86583	0.062774	0.22588	0.214852
11.23	1956	1581						11.135	1219	547							4.86667	0.062782	0.225837	0.214868
11.239	1600	1284						11.143	955	678							4.8675	0.062794	0.225797	0.214891
11.248	1556	1067						11.152	1058	778							4.86833	0.062812	0.225779	0.214925
11.257	1346	1424						11.161	646	573							4.86917	0.06283	0.225792	0.214979
11.266	969	1290						11.17	994	527							4.87	0.062841	0.225831	0.215063
11.274	1032	1090						11.179	1367	498							4.87083	0.062848	0.225892	0.215172
11.283	1337	1204						11.188	1254	771							4.87167	0.062856	0.225972	0.215299
11.292	952	1380						11.196	1040	562							4.8725	0.062868	0.226073	0.215448
11.301	1027	984						11.205	1162	584							4.87333	0.062884	0.226214	0.215649
11.31	1138	972						11.214	1252	526							4.87417	0.062907	0.226426	0.215935
11.319	1225	912						11.223	996	679							4.875	0.062934	0.226731	0.216296
11.327	1196	706						11.232	724	895							4.87583	0.062957	0.22714	0.216703
11.336	1117	865						11.24	1123	580							4.87667	0.062976	0.227653	0.217143
11.345	1222	911						11.249	938	619							4.8775	0.062994	0.22827	0.217629
11.354	960	748						11.258	1092	684							4.87833	0.063014	0.228986	0.218168
11.363	1583	809						11.267	1167	498							4.87917	0.063036	0.229803	0.218762
11.372	1369	799						11.276	782	758							4.88	0.063059	0.230726	0.219408
11.38	1372	1188						11.285	587	669							4.88083	0.063082	0.231751	0.220099
11.389	1294	1349						11.293	750	609							4.88167	0.063108	0.232887	0.220821
11.398	1093	1010						11.302	431	531							4.8825	0.063131	0.234138	0.221563
11.407	1085	494						11.311	542	685							4.88333	0.063151	0.235508	0.222333
11.416	1005	791						11.32	643	439							4.88417	0.063173	0.236998	0.223132
11.424	1207	929						11.329	720	632							4.885	0.063199	0.238585	0.223959
11.433	948	1551						11.337	743	677							4.88583	0.063224	0.240241	0.2248
11.442	730	1010						11.346	888	846							4.88667	0.063242	0.241926	0.225635
11.451	1144	647						11.355	874	485							4.8875	0.063254	0.243624	0.226456
11.46	851	1360						11.364	794	520							4.88833	0.063262	0.245332	0.227263
11.469	881	989						11.373	878	614							4.88917	0.063274	0.247033	0.228061
11.477	1104	813						11.382	963	742							4.89	0.063297	0.248705	0.228854
11.486	1172	860						11.39	1032	708							4.89083	0.063328	0.250315	0.229644
11.495	1042	895						11.399	1057	829							4.89167	0.063357	0.251848	0.230415
11.504	888	1043						11.408	1508	799							4.8925	0.063376	0.253278	0.231144
11.513	940	1062						11.417	1943	937							4.89333	0.063384	0.254598	0.231824
11.521	1126	731						11.426	1649	856							4.89417	0.063392	0.255808	0.232468
11.53	967	840						11.434	1787	1247							4.895	0.063408	0.256912	0.233091
11.539	1072	926						11.443	2123	1214							4.89583	0.063431	0.257905	0.233688
11.548	980	1113						11.452	1427	1117							4.89667	0.063454	0.258774	0.234239
11.557	1151	1383						11.461	1148	1006							4.8975	0.063471	0.259502	0.234732
11.566	648	991						11.47	1580	1360							4.89833	0.063484	0.260078	0.235168
11.574	1128	796						11.479	714	1088							4.89917	0.063498	0.260509	0.235557
11.583	867	694						11.487	890	1043							4.9	0.063515	0.260811	0.235895
11.592	704	1258						11.496	644	1472							4.90083	0.063532	0.261	0.236172
11.601	1134	719						11.505	936	907							4.90167	0.063549	0.261063	0.236382
11.61	1464	924						11.514	895	1180							4.9025	0.063566	0.260989	0.236525
11.618	942	1176						11.523	735	1021							4.90333	0.063583	0.260772	0.23661
11.627	1327	1173						11.532	1018	856							4.90417	0.0636	0.260423	0.236637
11.636	934	967						11.54	1201	838							4.905	0.063621	0.259945	0.236612
11.645	1133	839						11.549	849	439							4.90583	0.063645	0.259341	0.236524
11.654	1065	1095						11.558	1218	797							4.90667	0.06367	0.258619	0.23636
11.663	741	933						11.567	1211	940							4.9075	0.063694	0.257791	0.236111
11.671	781	1008						11.576	823	1048							4.90833	0.063717	0.256869	0.235781
11.68	903	972						11.584	1176	1032							4.90917	0.063735	0.255861	0.235395
11.689	970	902						11.593	948	993							4.91	0.063752	0.254773	0.234961
11.698	1146	1078						11.602	1409	883							4.91083	0.063768	0.253614	0.234487
11.707	762	791						11.611	1290	682							4.91167	0.063784	0.252393	0.233966
11.715	1067	1220						11.62	1008	561							4.9125	0.063802	0.251115	0.233384
11.724	1136	862						11.629	1053	928							4.91333	0.063818	0.249783	0.232733
11.733	1174	980						11.637	982	639							4.91417	0.063832	0.248411	0.232016
11.742	1369	691						11.646	836	864							4.915	0.063842	0.247012	0.23126
11.751	986	765						11.655	801	626							4.91583	0.063851	0.245604	0.230471
11.76	1029	852						11.664	1123	985							4.91667	0.06386	0.244186	0.229659
11.768	723	874						11.673	1233	836							4.9175	0.063869	0.242757	0.228826
11.777	1124	833						11.681	1205	1081							4.91833	0.063877	0.241308	0.227973
11.793	823	824						11.69	1119	859							4.91917	0.063879	0.239837	0.227102
11.802	738	959						11.699	978	645							4.92	0.063876	0.238365	0.22621
11.811	887	902						11.708	964	966							4.92083	0.063873	0.236918	0.225319
11.82	1053	1059						11.717	1163	775							4.92167	0.063873	0.23552	0.224447
11.829	888	1053						11.726	1090	1118							4.9225	0.06388	0.234164	0.223599
11.837	824	868						11.734	914	984							4.92333	0.063892	0.232833	0.222767
11.846	985	938						11.743	792	822							4.92417	0.063904	0.231525	0.221946
11.855	588	1011						11.752	891	809							4.925	0.063912	0.230271	0.221149
11.864	933	943						11.761	788	716							4.92583	0.063911	0.229083	0.220387
11.873	987	802						11.77	869	522							4.92667	0.063905	0.227953	0.21967
11.882	1197	1007						11.778	888	594							4.9275	0.063905	0.226866	0.219001
11.89	793	1127						11.795	1072	621							4.92833	0.063917	0.225831	0.218367
11.899	1329	680						11.803	1104	603							4.92917	0.063939	0.224868	0.217759
11.908	1635	1468						11.812	957	778							4.93	0.063962	0.223968	0.217168
11.917	968	976						11.821	1139	1048							4.93083	0.063975	0.223129	0.216591
11.926	1254	826						11.83	1304	952							4.93167	0.063979	0.222347	0.216031
11.934	1069	1063						11.839	1328	1212							4.9325	0.06398	0.22162	0.215512
11.943	1051	1409						11.847	1665	1546							4.93333	0.063985	0.220943	0.215061
11.952	1270	1294						11.856	1825	1306							4.93417	0.063997	0.220305	0.214684
11.961	1099	1317						11.865	2118	1099							4.935	0.064013	0.219708	0.21435
11.97	1136	1190						11.874	1577	1493							4.93583	0.064028	0.219161	0.21403
11.979	1033	843						11.883	2021	1384							4.93667	0.064041	0.218682	0.213714
11.987	1311	1054						11.892	1312	1260							4.9375	0.064056	0.218267	0.21342
11.996	1079	660						11.9	1448	1522							4.93833	0.064076	0.217894	0.21318
12.005	1431	926						11.909	1826	1482							4.93917	0.064098	0.217556	0.21299
12.014	996	1089						11.918	1507	1196							4.94	0.06412	0.217254	0.212834
12.023	665	1211						11.927	1182	1077							4.94083	0.06414	0.216997	0.212692
12.031	1000	1412						11.936	1324	1088							4.94167	0.064159	0.216786	0.212556
12.04	1033	1269						11.944	963	1178							4.9425	0.064175	0.216606	0.212421
12.049	1190	1327						11.953	1192	1065							4.94333	0.06419	0.216441	0.212276
12.058	1109	1354						11.962	1254	1230							4.94417	0.064209	0.216279	0.21213
12.067	1844	1082						11.971	1380	963							4.945	0.064231	0.21612	0.211987
12.076	1045	1098						11.98	1474	1015							4.94583	0.064255	0.215963	0.211852
12.084	718	1135						11.989	1165	845							4.94667	0.064276	0.215814	0.211724
12.093	1287	1291						11.997	1166	1146							4.9475	0.06429	0.215679	0.211595
12.102	1429	1086						12.006	1213	1224							4.94833	0.064299	0.215569	0.211446
12.111	1453	1163						12.015	1565	1098							4.94917	0.064309	0.215496	0.211261
12.12	1050	1277						12.024	1637	1151							4.95	0.064324	0.215458	0.211042
12.128	1291	783						12.033	1947	659							4.95083	0.064345	0.215425	0.21081
12.137	920	1156						12.042	1572	1128							4.95167	0.064367	0.215375	0.210586
12.146	1020	828						12.05	1000	934							4.9525	0.064386	0.21532	0.210371
12.155	1073	1174						12.059	1074	678							4.95333	0.064402	0.215289	0.210152
12.164	1492	1327						12.068	1429	803							4.95417	0.06442	0.215284	0.209913
12.173	1218	1088						12.077	1306	976							4.955	0.064441	0.215277	0.209659
12.181	900	1118						12.086	1625	886							4.95583	0.064463	0.21526	0.209402
12.19	877	889						12.094	1858	1111							4.95667	0.064485	0.215236	0.209167
12.199	1579	1611						12.103	1003	1151							4.9575	0.064503	0.215217	0.208968
12.208	1395	616						12.112	1178	983							4.95833	0.064516	0.21521	0.20881
12.217	1409	1130						12.121	1223	948							4.95917	0.064527	0.215208	0.208709
12.225	1235	1449						12.13	1139	884							4.96	0.064539	0.215206	0.208692
12.234	1384	1036						12.139	868	996							4.96083	0.064553	0.215203	0.208802
12.243	1908	1230						12.147	1202	1052							4.96167	0.064568	0.215217	0.209073
12.252	1137	1650						12.156	807	801							4.9625	0.064582	0.215273	0.209545
12.261	1530	1579						12.165	1176	735							4.96333	0.064592	0.215386	0.210262
12.27	1688	1590						12.174	1254	883							4.96417	0.0646	0.215576	0.211274
12.278	1173	1145						12.183	1445	1053							4.965	0.064613	0.215877	0.212634
12.287	1412	1560						12.191	1164	973							4.96583	0.064635	0.216326	0.214392
12.296	1634	1203						12.2	1230	1195							4.96667	0.064665	0.216976	0.216599
12.305	1474	1725						12.209	1448	1022							4.9675	0.064696	0.217888	0.219304
12.314	1464	1475						12.218	1326	1094							4.96833	0.064724	0.219123	0.222551
12.322	965	1275						12.227	1520	1289							4.96917	0.064748	0.220737	0.226378
12.331	1475	1483						12.236	1382	1043							4.97	0.064771	0.222782	0.23081
12.34	1231	1177						12.244	1782	1193							4.97083	0.064794	0.225314	0.23586
12.349	960	1507						12.253	1550	1033							4.97167	0.064822	0.228401	0.241525
12.358	1308	1630						12.262	1608	939							4.9725	0.064856	0.232092	0.247782
12.367	1100	1182						12.271	1427	1342							4.97333	0.06489	0.23642	0.254601
12.375	1516	1478						12.28	1745	1144							4.97417	0.064917	0.241401	0.261933
12.384	1571	1064						12.288	1561	999							4.975	0.064937	0.247043	0.269708
12.393	1230	854						12.297	1075	1437							4.97583	0.064957	0.253342	0.277829
12.402	1160	1090						12.306	1666	1280							4.97667	0.064984	0.260258	0.286199
12.411	1389	1331						12.315	1415	1088							4.9775	0.065013	0.267755	0.294708
12.42	1263	1495						12.324	1844	1016							4.97833	0.06504	0.275771	0.303251
12.428	1268	1484						12.333	1914	1181							4.97917	0.065062	0.284221	0.311715
12.437	1224	1366						12.341	1448	1283							4.98	0.065083	0.292979	0.319994
12.446	1286	769						12.35	1347	1653							4.98083	0.065103	0.30192	0.327991
12.462	1499	1062						12.359	1689	1537							4.98167	0.065123	0.310945	0.335605
12.471	946	1753						12.368	1532	1602							4.9825	0.065145	0.319964	0.342759
12.48	726	1271						12.377	1652	1303							4.98333	0.065162	0.328874	0.349386
12.489	1082	1241						12.386	1209	1277							4.98417	0.065168	0.337546	0.355438
12.497	1030	1205						12.394	1234	1254							4.985	0.065176	0.34585	0.360872
12.506	1353	1335						12.403	1054	1117							4.98583	0.065201	0.353691	0.365644
12.515	913	768						12.412	1565	1070							4.98667	0.065245	0.361011	0.369747
12.524	1065	1144						12.421	1276	1031							4.9875	0.065291	0.367762	0.3732
12.533	903	891						12.43	1195	868							4.98833	0.065323	0.373885	0.376024
12.541	1186	1510						12.438	961	675							4.98917	0.065345	0.379328	0.378235
12.55	1352	865						12.447	1308	664							4.99	0.065362	0.384077	0.379818
12.559	782	1079						12.463	1101	880							4.99083	0.065386	0.388153	0.380772
12.568	639	1118						12.472	1676	818							4.99167	0.065417	0.391578	0.381134
12.577	1283	934						12.481	1238	1494							4.9925	0.065449	0.394371	0.380966
12.586	1078	1173						12.49	1039	1450							4.99333	0.065476	0.396528	0.380327
12.594	1152	1286						12.499	1308	1523							4.99417	0.065495	0.39805	0.379245
12.603	1361	1232						12.507	1034	1070							4.995	0.065509	0.398965	0.377758
12.612	936	1569						12.516	1199	1207							4.99583	0.065525	0.399316	0.375921
12.621	1372	1171						12.525	1376	767							4.99667	0.065549	0.399149	0.373758
12.63	904	1197						12.534	1338	1239							4.9975	0.065582	0.398493	0.37129
12.638	1232	1148						12.543	1157	920							4.99833	0.065617	0.397384	0.368541
12.647	1093	1722						12.552	1424	1154							4.99917	0.065649	0.39585	0.365544
12.656	1552	1029						12.56	1188	1117							5	0.065676	0.393924	0.362331
12.665	1023	929						12.569	1575	1048							5.00083	0.0657	0.391638	0.358912
12.674	887	1563						12.578	841	1236							5.00167	0.065728	0.389033	0.355291
12.683	1381	1105						12.587	778	1559							5.0025	0.065761	0.386128	0.351479
12.691	1058	1536						12.596	648	1051							5.00333	0.065796	0.382937	0.347521
12.7	1026	1464						12.604	1116	856							5.00417	0.065829	0.379488	0.343475
12.709	1014	1313						12.613	747	769							5.005	0.065859	0.375811	0.33939
12.718	1047	1245						12.622	903	694							5.00583	0.065891	0.371939	0.335307
12.727	1229	1099						12.631	1060	507							5.00667	0.065929	0.367877	0.331242
12.736	1190	1544						12.64	1118	873							5.0075	0.065969	0.363643	0.327223
12.744	1289	1382						12.649	1621	1160							5.00833	0.066008	0.359275	0.323288
12.753	1768	768						12.657	1895	1640							5.00917	0.066048	0.354831	0.319464
12.762	1122	1112						12.666	1784	1762							5.01	0.066091	0.35038	0.315783
12.771	1092	1070						12.675	1746	2052							5.01083	0.066138	0.345956	0.312271
12.78	1239	1099						12.684	1651	1723							5.01167	0.066192	0.341593	0.308964
12.788	1202	863						12.693	1205	1222							5.0125	0.066253	0.337325	0.305876
12.797	955	1167						12.702	1084	1302							5.01333	0.066322	0.333192	0.303006
12.806	1124	1187						12.71	1350	714							5.01417	0.066401	0.329235	0.300357
12.815	1318	799						12.719	968	1011							5.015	0.066488	0.325474	0.297924
12.824	1282	1134						12.728	1362	915							5.01583	0.066582	0.321944	0.295685
12.833	1237	1352						12.737	1409	820							5.01667	0.066687	0.31866	0.293611
12.841	1457	635						12.746	858	974							5.0175	0.066805	0.315623	0.291703
12.85	1155	1200						12.754	833	1268							5.01833	0.066937	0.312801	0.289968
12.859	1372	1472						12.763	1045	1108							5.01917	0.067078	0.310174	0.288419
12.868	1375	1211						12.772	1209	1009							5.02	0.067223	0.307744	0.28705
12.877	1425	1825						12.781	1476	1181							5.02083	0.067367	0.305525	0.285872
12.885	1101	1661						12.79	1160	816							5.02167	0.067516	0.303509	0.284909
12.894	1525	1263						12.799	910	1268							5.0225	0.067676	0.301662	0.284206
12.903	1509	1073						12.807	992	1027							5.02333	0.067844	0.299955	0.283835
12.912	1239	1472						12.816	1070	932							5.02417	0.068012	0.298392	0.28388
12.921	1616	1267						12.825	1272	1398							5.025	0.068168	0.297013	0.28445
12.93	1185	1138						12.834	1283	924							5.02583	0.068311	0.295857	0.285665
12.938	1142	998						12.843	1525	1385							5.02667	0.068437	0.29496	0.287656
12.947	1035	918						12.851	1115	1104							5.0275	0.06855	0.29437	0.290556
12.956	1275	1091						12.86	1478	1194							5.02833	0.068654	0.294152	0.294486
12.965	1222	1502						12.869	1078	1272							5.02917	0.06875	0.294403	0.29956
12.974	1107	1004						12.878	1090	1097							5.03	0.068834	0.295249	0.305866
12.982	1411	1188						12.887	912	1101							5.03083	0.068901	0.296831	0.313459
12.991	1581	1137						12.896	1080	878							5.03167	0.068954	0.299297	0.322338
13	1696	1591						12.904	1116	942							5.0325	0.068999	0.302772	0.332455
13.009	1325	1298						12.913	849	1266							5.03333	0.069042	0.307359	0.34374
13.018	1645	1260						12.922	1115	1551							5.03417	0.069077	0.313146	0.356081
13.027	1899	1161						12.931	1040	1269							5.035	0.069097	0.320213	0.36929
13.035	1419	1230						12.94	1365	1108							5.03583	0.069101	0.328611	0.383137
13.044	1391	1154						12.948	1054	1011							5.03667	0.069094	0.338343	0.397368
13.053	1210	1315						12.957	1513	846							5.0375	0.069083	0.349356	0.411715
13.062	1700	2052						12.966	1230	981							5.03833	0.06907	0.361552	0.425889
13.071	1659	1204						12.975	1297	1137							5.03917	0.069054	0.374752	0.439603
13.079	1286	1051						12.984	1493	1044							5.04	0.069034	0.388718	0.452599
13.088	1463	1192						12.993	1037	899							5.04083	0.069009	0.40318	0.464637
13.097	1143	1537						13.001	1098	941							5.04167	0.068983	0.417852	0.475512
13.106	1811	1298						13.01	734	802							5.0425	0.06896	0.432436	0.485054
13.115	1046	1158						13.019	1128	1086							5.04333	0.068935	0.446624	0.493168
13.131	1641	1409						13.028	956	748							5.04417	0.068907	0.460143	0.499817
13.14	1176	1530						13.037	1123	821							5.045	0.068872	0.472753	0.505024
13.148	1374	1180						13.045	913	1374							5.04583	0.068836	0.484247	0.508842
13.157	1256	1686						13.054	1308	808							5.04667	0.068807	0.494445	0.511347
13.166	1283	1749						13.063	1478	1343							5.0475	0.068784	0.503198	0.512643
13.175	1712	1378						13.072	1705	1431							5.04833	0.068761	0.510417	0.512843
13.184	1466	1271						13.081	1364	1087							5.04917	0.068731	0.516087	0.512067
13.193	1769	1588						13.09	1476	1139							5.05	0.068696	0.520277	0.510434
13.201	1850	1977						13.098	1803	1644							5.05083	0.068662	0.5231	0.508075
13.21	1130	1375						13.107	1094	1161							5.05167	0.068628	0.524668	0.505074
13.219	1168	1411						13.116	1549	1430							5.0525	0.068594	0.525074	0.501462
13.228	1374	1557						13.132	1719	1070							5.05333	0.06856	0.524418	0.497248
13.237	1871	1148						13.141	1660	1090							5.05417	0.068526	0.522824	0.492459
13.245	1432	1669						13.15	1774	1311							5.055	0.068492	0.520445	0.487149
13.254	1592	1346						13.159	1822	1855							5.05583	0.068461	0.517418	0.48135
13.263	1373	1329						13.167	1502	1514							5.05667	0.068436	0.513827	0.475071
13.272	1997	766						13.176	1445	1113							5.0575	0.068417	0.509692	0.468319
13.281	1580	1318						13.185	1541	1078							5.05833	0.0684	0.504985	0.4611
13.29	998	1757						13.194	1652	1020							5.05917	0.068379	0.499718	0.453447
13.298	1406	1399						13.203	1396	1579							5.06	0.068353	0.493932	0.445388
13.307	1136	1244						13.212	1366	1139							5.06083	0.068326	0.487662	0.436972
13.316	997	1344						13.22	1606	1414							5.06167	0.068305	0.480913	0.428271
13.325	1906	1156						13.229	1657	1271							5.0625	0.068291	0.473715	0.419365
13.334	1029	1271						13.238	1658	1214							5.06333	0.068281	0.466102	0.410348
13.342	1408	1174						13.247	1508	1155							5.06417	0.068271	0.458077	0.401284
13.351	1134	1253						13.256	1210	1321							5.065	0.068256	0.449647	0.39224
13.36	1629	1275						13.264	1547	1010							5.06583	0.068241	0.440865	0.383272
13.369	1275	903						13.273	1185	1211							5.06667	0.068229	0.431827	0.374437
13.378	1604	1364						13.282	1309	1525							5.0675	0.068222	0.422598	0.365802
13.387	1432	1302						13.291	1822	1726							5.06833	0.068222	0.413236	0.357432
13.395	1885	1413						13.3	1245	1293							5.06917	0.068221	0.403811	0.349379
13.404	1222	1330						13.309	1406	1022							5.07	0.068218	0.394419	0.341697
13.413	1469	1556						13.317	1502	1197							5.07083	0.068216	0.385162	0.334419
13.422	1068	1435						13.326	1735	1327							5.07167	0.068221	0.376139	0.327589
13.431	1434	1386						13.335	1310	1213							5.0725	0.068232	0.367417	0.32122
13.44	1686	1567						13.344	1382	1426							5.07333	0.068243	0.359035	0.315307
13.448	1911	1800						13.353	1244	1139							5.07417	0.06825	0.351023	0.309824
13.457	1827	1097						13.361	1488	1238							5.075	0.068254	0.343418	0.304746
13.466	1420	1179						13.37	1122	916							5.07583	0.068255	0.336242	0.300065
13.475	1313	1441						13.379	1367	1033							5.07667	0.068259	0.329508	0.295777
13.484	1646	1345						13.388	1523	1060							5.0775	0.068265	0.32322	0.291889
13.492	1312	1113						13.397	1389	1455							5.07833	0.068273	0.317381	0.288391
13.501	1684	1379						13.406	1674	1105							5.07917	0.06828	0.312006	0.285271
13.51	1539	1742						13.414	1358	1444							5.08	0.068285	0.307107	0.282515
13.519	1482	1353						13.423	1371	1254							5.08083	0.068286	0.302674	0.280116
13.528	1230	1384						13.432	1192	1189							5.08167	0.068288	0.298667	0.278077
13.537	1010	1513						13.441	1064	978							5.0825	0.068292	0.295042	0.276389
13.545	1646	1958						13.45	864	1222							5.08333	0.068295	0.291807	0.275046
13.554	1221	2200						13.458	1612	1077							5.08417	0.068292	0.288996	0.274042
13.563	1685	1416						13.467	1070	975							5.085	0.068287	0.286607	0.273379
13.572	1168	2262						13.476	958	994							5.08583	0.068287	0.284616	0.273072
13.581	1459	1359						13.485	1338	1231							5.08667	0.068295	0.283007	0.273128
13.589	1649	1122						13.494	1248	939							5.0875	0.068306	0.28179	0.273557
13.598	1772	1239						13.503	1315	1104							5.08833	0.068316	0.280972	0.274355
13.607	1175	1032						13.511	1257	1131							5.08917	0.06832	0.280553	0.2755
13.616	1600	2005						13.52	1465	1068							5.09	0.068318	0.280541	0.276965
13.625	1713	1597						13.529	1083	1308							5.09083	0.068316	0.280938	0.278728
13.634	1415	1199						13.538	1420	1276							5.09167	0.068317	0.281733	0.28076
13.642	1152	1309						13.547	1187	1214							5.0925	0.06832	0.282926	0.283033
13.651	1784	849						13.556	1267	1146							5.09333	0.068323	0.284523	0.285494
13.66	1490	1843						13.564	1917	1046							5.09417	0.068322	0.286514	0.288087
13.669	1330	1741						13.573	1730	1139							5.095	0.068319	0.288864	0.290742
13.678	1363	1840						13.582	1281	1165							5.09583	0.068318	0.291506	0.293382
13.686	1609	1347						13.591	1263	1090							5.09667	0.068325	0.294369	0.295944
13.695	2104	1573						13.6	1387	901							5.0975	0.068338	0.297387	0.298362
13.704	1914	1399															5.09833	0.068349	0.300506	0.300586
13.713	1200	1899															5.09917	0.068351	0.303667	0.302548
13.722	1699	1770															5.1	0.068347	0.306798	0.304213
																	5.10083	0.068342	0.309819	0.305577
																	5.10167	0.068342	0.312638	0.30664
																	5.1025	0.068343	0.31517	0.307381
																	5.10333	0.068344	0.317361	0.307767
																	5.10417	0.068344	0.319194	0.307782
																	5.105	0.068349	0.320654	0.307445
																	5.10583	0.068364	0.321732	0.306809
																	5.10667	0.068385	0.322414	0.30593
																	5.1075	0.068401	0.322718	0.30485
																	5.10833	0.068406	0.322676	0.303589
																	5.10917	0.068403	0.32231	0.30217
																	5.11	0.068402	0.321648	0.300621
																	5.11083	0.06841	0.320724	0.298974
																	5.11167	0.068424	0.319596	0.297253
																	5.1125	0.068438	0.318318	0.295459
																	5.11333	0.068444	0.316924	0.293587
																	5.11417	0.068445	0.315438	0.291645
																	5.115	0.06845	0.313874	0.289648
																	5.11583	0.068463	0.312248	0.287614
																	5.11667	0.068482	0.310558	0.285544
																	5.1175	0.068499	0.308801	0.283434
																	5.11833	0.06851	0.306976	0.281287
																	5.11917	0.068519	0.305093	0.279116
																	5.12	0.068529	0.303172	0.276932
																	5.12083	0.068538	0.301226	0.274749
																	5.12167	0.068547	0.299246	0.27257
																	5.1225	0.068559	0.297224	0.270406
																	5.12333	0.068574	0.295162	0.268267
																	5.12417	0.06859	0.293076	0.266169
																	5.125	0.068609	0.290975	0.264128
																	5.12583	0.068635	0.28887	0.262147
																	5.12667	0.068664	0.286778	0.260218
																	5.1275	0.06869	0.284712	0.258345
																	5.12833	0.068707	0.282679	0.256549
																	5.12917	0.068717	0.28068	0.254847
																	5.13	0.068733	0.278717	0.253239
																	5.13083	0.06876	0.276799	0.251715
																	5.13167	0.068791	0.274944	0.250273
																	5.1325	0.068817	0.27317	0.248921
																	5.13333	0.068839	0.271481	0.24767
																	5.13417	0.068858	0.269865	0.246523
																	5.135	0.068881	0.268313	0.245483
																	5.13583	0.068909	0.266843	0.244557
																	5.13667	0.06894	0.265472	0.243754
																	5.1375	0.068968	0.26421	0.243094
																	5.13833	0.068992	0.263055	0.242582
																	5.13917	0.069015	0.262012	0.242221
																	5.14	0.069039	0.261103	0.242005
																	5.14083	0.069063	0.260344	0.241954
																	5.14167	0.069085	0.259732	0.242084
																	5.1425	0.0691	0.259254	0.242386
																	5.14333	0.069112	0.258912	0.242838
																	5.14417	0.069123	0.258725	0.243421
																	5.145	0.069138	0.258721	0.244141
																	5.14583	0.069156	0.25891	0.244986
																	5.14667	0.069171	0.259296	0.245939
																	5.1475	0.069179	0.259861	0.246981
																	5.14833	0.069183	0.260589	0.248107
																	5.14917	0.069189	0.261461	0.249301
																	5.15	0.069201	0.262449	0.250524
																	5.15083	0.069218	0.263526	0.251733
																	5.15167	0.069231	0.264664	0.252895
																	5.1525	0.069237	0.265842	0.253978
																	5.15333	0.06924	0.267028	0.254973
																	5.15417	0.069245	0.268189	0.255886
																	5.155	0.069255	0.269308	0.256729
																	5.15583	0.069271	0.270382	0.257501
																	5.15667	0.069291	0.271406	0.2582
																	5.1575	0.069309	0.272366	0.258859
																	5.15833	0.069321	0.27325	0.259529
																	5.15917	0.069329	0.274043	0.260249
																	5.16	0.069338	0.274752	0.26107
																	5.16083	0.069352	0.275416	0.262047
																	5.16167	0.069367	0.276094	0.263262
																	5.1625	0.06938	0.276854	0.264804
																	5.16333	0.069392	0.277764	0.266764
																	5.16417	0.069407	0.278907	0.269228
																	5.165	0.069425	0.280373	0.272258
																	5.16583	0.069442	0.282269	0.275908
																	5.16667	0.069453	0.284696	0.28023
																	5.1675	0.069456	0.287753	0.28526
																	5.16833	0.069456	0.291541	0.291005
																	5.16917	0.069465	0.29615	0.297425
																	5.17	0.069482	0.301653	0.304462
																	5.17083	0.069505	0.308073	0.31206
																	5.17167	0.069526	0.315403	0.320145
																	5.1725	0.069543	0.323602	0.328617
																	5.17333	0.069555	0.332608	0.337336
																	5.17417	0.069564	0.342358	0.346163
																	5.175	0.069574	0.352776	0.354983
																	5.17583	0.069588	0.363738	0.363678
																	5.17667	0.069602	0.375088	0.372105
																	5.1775	0.069617	0.386657	0.380109
																	5.17833	0.069632	0.398301	0.387562
																	5.17917	0.069651	0.409848	0.394369
																	5.18	0.069673	0.421105	0.400412
																	5.18083	0.069691	0.431867	0.405567
																	5.18167	0.069704	0.441951	0.409751
																	5.1825	0.069715	0.451197	0.41293
																	5.18333	0.069732	0.459462	0.415129
																	5.18417	0.069757	0.466633	0.416401
																	5.185	0.069785	0.472649	0.416818
																	5.18583	0.069812	0.477518	0.416451
																	5.18667	0.069827	0.481272	0.415362
																	5.1875	0.069831	0.483974	0.413641
																	5.18833	0.069832	0.485677	0.411397
																	5.18917	0.069841	0.486465	0.408728
																	5.19	0.06986	0.486446	0.405698
																	5.19083	0.069881	0.485763	0.402357
																	5.19167	0.069898	0.484535	0.398767
																	5.1925	0.069909	0.482883	0.394993
																	5.19333	0.069923	0.480933	0.391089
																	5.19417	0.069944	0.478783	0.387093
																	5.195	0.069969	0.476484	0.38305
																	5.19583	0.069991	0.474017	0.378984
																	5.19667	0.070008	0.47138	0.374938
																	5.1975	0.07002	0.468582	0.371008
																	5.19833	0.07003	0.465682	0.367368
																	5.19917	0.070045	0.462741	0.364247
																	5.2	0.070064	0.459815	0.361891
																	5.20083	0.070086	0.456975	0.360606
																	5.20167	0.070103	0.454353	0.360781
																	5.2025	0.070114	0.45214	0.362908
																	5.20333	0.07012	0.450594	0.367582
																	5.20417	0.070128	0.450075	0.375435
																	5.205	0.07014	0.451032	0.387091
																	5.20583	0.070151	0.454034	0.403177
																	5.20667	0.070162	0.459711	0.424326
																	5.2075	0.07017	0.468761	0.45116
																	5.20833	0.07018	0.481937	0.484188
																	5.20917	0.070193	0.500016	0.523754
																	5.21	0.070213	0.523813	0.570039
																	5.21083	0.070237	0.554138	0.6231
																	5.21167	0.070256	0.59172	0.682792
																	5.2125	0.070271	0.637094	0.748788
																	5.21333	0.07028	0.690547	0.820595
																	5.21417	0.07029	0.75218	0.89758
																	5.215	0.070301	0.821976	0.978957
																	5.21583	0.070315	0.899709	1.06383
																	5.21667	0.070332	0.984903	1.1513
																	5.2175	0.070349	1.07681	1.24031
																	5.21833	0.070367	1.17447	1.3297
																	5.21917	0.070386	1.27682	1.41812
																	5.22	0.070404	1.38278	1.50412
																	5.22083	0.070423	1.49109	1.58659
																	5.22167	0.07044	1.60057	1.66432
																	5.2225	0.070454	1.70965	1.73655
																	5.22333	0.070469	1.81708	1.80197
																	5.22417	0.070484	1.92132	1.85926
																	5.225	0.070504	2.02088	1.90708
																	5.22583	0.070525	2.11377	1.94477
																	5.22667	0.070549	2.1973	1.97236
																	5.2275	0.070574	2.26923	1.98997
																	5.22833	0.070596	2.32858	1.99837
																	5.22917	0.070615	2.37533	1.99783
																	5.23	0.070635	2.40874	1.98859
																	5.23083	0.07066	2.42749	1.9711
																	5.23167	0.070689	2.43046	1.94707
																	5.2325	0.070715	2.41907	1.91871
																	5.23333	0.070733	2.39683	1.88757
																	5.23417	0.070745	2.36773	1.85411
																	5.235	0.070758	2.33401	1.81799
																	5.23583	0.070779	2.29625	1.77854
																	5.23667	0.070803	2.25445	1.73558
																	5.2375	0.070827	2.20893	1.68983
																	5.23833	0.070847	2.15992	1.64224
																	5.23917	0.070869	2.10823	1.59334
																	5.24	0.070892	2.05486	1.54286
																	5.24083	0.070919	2.0001	1.49042
																	5.24167	0.070946	1.94349	1.43605
																	5.2425	0.070973	1.88418	1.38029
																	5.24333	0.070998	1.82206	1.32392
																	5.24417	0.071025	1.75746	1.26741
																	5.245	0.071055	1.69115	1.21109
																	5.24583	0.071089	1.62396	1.15518
																	5.24667	0.071125	1.55659	1.10013
																	5.2475	0.071159	1.48924	1.04642
																	5.24833	0.071197	1.42213	0.99441
																	5.24917	0.071239	1.35574	0.944434
																	5.25	0.071289	1.29071	0.896825
																	5.25083	0.071345	1.22752	0.851884
																	5.25167	0.071403	1.16651	0.809738
																	5.2525	0.071459	1.10798	0.770342
																	5.25333	0.071512	1.05219	0.733595
																	5.25417	0.071565	0.999373	0.699438
																	5.255	0.071625	0.949744	0.667846
																	5.25583	0.071694	0.903383	0.638769
																	5.25667	0.071776	0.860315	0.612091
																	5.2575	0.071864	0.820473	0.587688
																	5.25833	0.07195	0.783719	0.565443
																	5.25917	0.072027	0.749888	0.545198
																	5.26	0.072101	0.718816	0.526779
																	5.26083	0.072181	0.690397	0.51001
																	5.26167	0.072268	0.664522	0.494747
																	5.2625	0.072353	0.641033	0.480863
																	5.26333	0.072425	0.619708	0.468223
																	5.26417	0.072487	0.600332	0.456735
																	5.265	0.072551	0.582706	0.446316
																	5.26583	0.072626	0.566671	0.436855
																	5.26667	0.072709	0.552108	0.428208
																	5.2675	0.072789	0.53893	0.420228
																	5.26833	0.072856	0.527012	0.412836
																	5.26917	0.072906	0.516201	0.405997
																	5.27	0.072945	0.506359	0.399696
																	5.27083	0.072983	0.497394	0.393884
																	5.27167	0.073026	0.48924	0.388501
																	5.2725	0.07307	0.481826	0.383511
																	5.27333	0.073113	0.475067	0.37887
																	5.27417	0.073153	0.468892	0.37455
																	5.275	0.07319	0.463256	0.370516
																	5.27583	0.073221	0.458132	0.366743
																	5.27667	0.073244	0.453495	0.363217
																	5.2775	0.07326	0.449284	0.359901
																	5.27833	0.073268	0.445456	0.356773
																	5.27917	0.073274	0.441983	0.353822
																	5.28	0.073286	0.438837	0.351057
																	5.28083	0.073306	0.435993	0.34848
																	5.28167	0.073327	0.433416	0.346059
																	5.2825	0.073339	0.43111	0.343786
																	5.28333	0.073336	0.429084	0.341657
																	5.28417	0.073326	0.42735	0.339668
																	5.285	0.073318	0.42588	0.33779
																	5.28583	0.073319	0.424638	0.335988
																	5.28667	0.073328	0.423611	0.334258
																	5.2875	0.07334	0.422795	0.332621
																	5.28833	0.073347	0.422182	0.331107
																	5.28917	0.073344	0.421755	0.329721
																	5.29	0.073335	0.421504	0.328437
																	5.29083	0.073327	0.421424	0.327209
																	5.29167	0.07333	0.421487	0.326013
																	5.2925	0.07334	0.421656	0.324856
																	5.29333	0.07335	0.421906	0.323765
																	5.29417	0.073356	0.422216	0.322744
																	5.295	0.073359	0.422564	0.321775
																	5.29583	0.073367	0.422932	0.320844
																	5.29667	0.073383	0.42331	0.31996
																	5.2975	0.073407	0.423678	0.319146
																	5.29833	0.073433	0.424009	0.318395
																	5.29917	0.073454	0.424288	0.317689
																	5.3	0.073468	0.424517	0.317014
																	5.30083	0.073481	0.424683	0.316376
																	5.30167	0.0735	0.42477	0.315775
																	5.3025	0.073524	0.424771	0.315205
																	5.30333	0.073549	0.424696	0.314668
																	5.30417	0.073573	0.424572	0.314162
																	5.305	0.073594	0.4244	0.313681
																	5.30583	0.073615	0.424171	0.313221
																	5.30667	0.073637	0.423861	0.312771
																	5.3075	0.073659	0.423474	0.312321
																	5.30833	0.073676	0.423037	0.311871
																	5.30917	0.073687	0.42257	0.311426
																	5.31	0.073694	0.422078	0.310975
																	5.31083	0.073703	0.42154	0.310501
																	5.31167	0.073712	0.420932	0.310006
																	5.3125	0.073719	0.420257	0.309493
																	5.31333	0.073722	0.419548	0.308953
																	5.31417	0.073719	0.418838	0.308377
																	5.315	0.073713	0.418121	0.307769
																	5.31583	0.073706	0.417352	0.307125
																	5.31667	0.073702	0.416501	0.30645
																	5.3175	0.0737	0.415568	0.305737
																	5.31833	0.073699	0.414576	0.304975
																	5.31917	0.073693	0.41354	0.304158
																	5.32	0.073682	0.412457	0.303294
																	5.32083	0.073672	0.411308	0.302404
																	5.32167	0.073669	0.410083	0.301508
																	5.3225	0.073671	0.408772	0.3006
																	5.32333	0.073666	0.407391	0.299675
																	5.32417	0.073656	0.405948	0.298738
																	5.325	0.073646	0.404474	0.297805
																	5.32583	0.073639	0.402972	0.296884
																	5.32667	0.073636	0.401431	0.295981
																	5.3275	0.073632	0.399858	0.295119
																	5.32833	0.073622	0.398267	0.294314
																	5.32917	0.073608	0.39669	0.29358
																	5.33	0.073595	0.39514	0.292937
																	5.33083	0.073586	0.393615	0.292409
																	5.33167	0.073582	0.392125	0.29202
																	5.3325	0.073582	0.390692	0.291795
																	5.33333	0.073583	0.389371	0.291751
																	5.33417	0.073581	0.38821	0.291879
																	5.335	0.073577	0.387257	0.29216
																	5.33583	0.073573	0.38655	0.292594
																	5.33667	0.073571	0.386093	0.293195
																	5.3375	0.073574	0.385898	0.293965
																	5.33833	0.073577	0.385997	0.294888
																	5.33917	0.073576	0.386434	0.295937
																	5.34	0.073568	0.387206	0.297089
																	5.34083	0.073554	0.388287	0.298316
																	5.34167	0.073537	0.389663	0.299593
																	5.3425	0.073524	0.391318	0.300883
																	5.34333	0.073523	0.393217	0.302169
																	5.34417	0.07353	0.395319	0.303448
																	5.345	0.073534	0.397596	0.304702
																	5.34583	0.073534	0.400025	0.305894
																	5.34667	0.073533	0.402566	0.306965
																	5.3475	0.073533	0.405176	0.307883
																	5.34833	0.073532	0.407801	0.308619
																	5.34917	0.073527	0.410382	0.309153
																	5.35	0.073523	0.412866	0.309465
																	5.35083	0.073524	0.415193	0.309549
																	5.35167	0.073533	0.417293	0.309395
																	5.3525	0.073545	0.419086	0.308979
																	5.35333	0.073552	0.420506	0.308281
																	5.35417	0.073545	0.421527	0.307295
																	5.355	0.073531	0.422133	0.30604
																	5.35583	0.073524	0.4223	0.30455
																	5.35667	0.07353	0.421998	0.302855
																	5.3575	0.073544	0.421207	0.300986
																	5.35833	0.073553	0.419921	0.298967
																	5.35917	0.073554	0.41815	0.296837
																	5.36	0.073551	0.415931	0.294642
																	5.36083	0.073556	0.413337	0.292403
																	5.36167	0.073573	0.410455	0.290115
																	5.3625	0.073593	0.407342	0.287782
																	5.36333	0.073606	0.404026	0.285424
																	5.36417	0.07361	0.400539	0.283066
																	5.365	0.073615	0.396924	0.280729
																	5.36583	0.073623	0.393204	0.278439
																	5.36667	0.073632	0.389395	0.276216
																	5.3675	0.073641	0.385524	0.274067
																	5.36833	0.07365	0.381646	0.271995
																	5.36917	0.073662	0.377785	0.270012
																	5.37	0.073677	0.373933	0.268147
																	5.37083	0.073694	0.370099	0.266436
																	5.37167	0.073713	0.366305	0.26491
																	5.3725	0.073733	0.362598	0.263604
																	5.37333	0.073752	0.359023	0.262538
																	5.37417	0.073766	0.355633	0.261721
																	5.375	0.073777	0.352452	0.261164
																	5.37583	0.07379	0.349493	0.260875
																	5.37667	0.07381	0.346777	0.260871
																	5.3775	0.073835	0.344343	0.261151
																	5.37833	0.073854	0.342241	0.261704
																	5.37917	0.073865	0.340502	0.26252
																	5.38	0.07387	0.339145	0.263587
																	5.38083	0.073881	0.338181	0.264883
																	5.38167	0.073901	0.337625	0.266381
																	5.3825	0.07393	0.337494	0.26805
																	5.38333	0.073958	0.337754	0.269863
																	5.38417	0.07398	0.338342	0.271803
																	5.385	0.073992	0.339213	0.273843
																	5.38583	0.074002	0.340359	0.275958
																	5.38667	0.074014	0.341797	0.278119
																	5.3875	0.07403	0.343513	0.280299
																	5.38833	0.074047	0.345468	0.282486
																	5.38917	0.074059	0.347612	0.284644
																	5.39	0.074066	0.349909	0.286734
																	5.39083	0.074072	0.352346	0.288713
																	5.39167	0.074083	0.354896	0.290555
																	5.3925	0.074096	0.357502	0.292242
																	5.39333	0.074108	0.360083	0.293752
																	5.39417	0.074113	0.362587	0.295069
																	5.395	0.074114	0.364989	0.296184
																	5.39583	0.074118	0.367286	0.297091
																	5.39667	0.074129	0.369482	0.297791
																	5.3975	0.074145	0.371569	0.298289
																	5.39833	0.074159	0.37353	0.298608
																	5.39917	0.074172	0.375339	0.29877
																	5.4	0.074182	0.376985	0.29878
																	5.40083	0.074194	0.378481	0.298648
																	5.40167	0.07421	0.379857	0.29838
																	5.4025	0.074225	0.381147	0.298
																	5.40333	0.074235	0.382358	0.297535
																	5.40417	0.07424	0.383465	0.296987
																	5.405	0.074248	0.384443	0.296351
																	5.40583	0.074259	0.385305	0.295659
																	5.40667	0.074273	0.386091	0.295008
																	5.4075	0.074289	0.38685	0.294525
																	5.40833	0.074305	0.387609	0.294357
																	5.40917	0.074322	0.3884	0.294697
																	5.41	0.074337	0.389301	0.295799
																	5.41083	0.07435	0.39042	0.298013
																	5.41167	0.074361	0.391928	0.301753
																	5.4125	0.074372	0.394043	0.307525
																	5.41333	0.074385	0.397049	0.315922
																	5.41417	0.074401	0.401303	0.327635
																	5.415	0.074417	0.407238	0.343411
																	5.41583	0.074434	0.4154	0.364003
																	5.41667	0.074452	0.42644	0.390166
																	5.4175	0.074471	0.4411	0.422624
																	5.41833	0.074486	0.460205	0.462042
																	5.41917	0.074497	0.484627	0.508998
																	5.42	0.074505	0.515231	0.563953
																	5.42083	0.074519	0.552855	0.627302
																	5.42167	0.074542	0.598268	0.699309
																	5.4225	0.074573	0.652177	0.780091
																	5.42333	0.074606	0.715164	0.86966
																	5.42417	0.07463	0.78766	0.96798
																	5.425	0.074641	0.869982	1.07501
																	5.42583	0.074646	0.962265	1.19059
																	5.42667	0.074654	1.06453	1.31428
																	5.4275	0.074675	1.17679	1.44537
																	5.42833	0.074705	1.299	1.58262
																	5.42917	0.074734	1.43099	1.72406
																	5.43	0.074755	1.57245	1.86721
																	5.43083	0.074771	1.72272	2.00783
																	5.43167	0.074793	1.88114	2.14132
																	5.4325	0.074817	2.04614	2.26177
																	5.43333	0.074841	2.21388	2.363
																	5.43417	0.074863	2.3771	2.44091
																	5.435	0.074885	2.52584	2.49218
																	5.43583	0.07491	2.64992	2.51623
																	5.43667	0.074938	2.74628	2.51637
																	5.4375	0.074967	2.81455	2.50054
																	5.43833	0.074992	2.85709	2.47817
																	5.43917	0.075011	2.8721	2.45465
																	5.44	0.075029	2.85909	2.43031
																	5.44083	0.075047	2.82514	2.40437
																	5.44167	0.075073	2.78055	2.37699
																	5.4425	0.075102	2.73678	2.3504
																	5.44333	0.075134	2.69771	2.32526
																	5.44417	0.075163	2.66387	2.29987
																	5.445	0.07519	2.63281	2.27502
																	5.44583	0.075218	2.60261	2.25317
																	5.44667	0.075246	2.57288	2.23575
																	5.4475	0.075279	2.54491	2.22097
																	5.44833	0.075313	2.51946	2.20685
																	5.44917	0.075345	2.49707	2.19307
																	5.45	0.075376	2.47733	2.17946
																	5.45083	0.075404	2.45886	2.16614
																	5.45167	0.07543	2.44091	2.15367
																	5.4525	0.075454	2.42278	2.14244
																	5.45333	0.075478	2.4058	2.13248
																	5.45417	0.075503	2.39142	2.12403
																	5.455	0.075529	2.38024	2.11663
																	5.45583	0.075557	2.37056	2.10896
																	5.45667	0.075589	2.35987	2.10038
																	5.4575	0.075622	2.34844	2.09194
																	5.45833	0.075649	2.33697	2.08467
																	5.45917	0.075669	2.32604	2.07859
																	5.46	0.075685	2.31533	2.0733
																	5.46083	0.075701	2.30571	2.06924
																	5.46167	0.075721	2.29821	2.06627
																	5.4625	0.075741	2.29323	2.06427
																	5.46333	0.07576	2.29048	2.06355
																	5.46417	0.075778	2.28854	2.06457
																	5.465	0.075796	2.28679	2.06716
																	5.46583	0.075816	2.28614	2.06995
																	5.46667	0.075832	2.28801	2.07194
																	5.4675	0.075842	2.29205	2.07332
																	5.46833	0.075847	2.29626	2.07486
																	5.46917	0.075853	2.29892	2.07664
																	5.47	0.075862	2.30014	2.07804
																	5.47083	0.075871	2.30124	2.0794
																	5.47167	0.075876	2.30341	2.08182
																	5.4725	0.075874	2.30701	2.0853
																	5.47333	0.075867	2.31141	2.08953
																	5.47417	0.075862	2.31541	2.09347
																	5.475	0.075865	2.31807	2.09697
																	5.47583	0.075876	2.31913	2.10021
																	5.47667	0.075887	2.31939	2.10329
																	5.4775	0.075894	2.32048	2.10647
																	5.47833	0.075895	2.32259	2.1085
																	5.47917	0.075892	2.32559	2.10918
																	5.48	0.07589	2.32863	2.10924
																	5.48083	0.075891	2.33094	2.10989
																	5.48167	0.075893	2.33221	2.11175
																	5.4825	0.075892	2.33225	2.11373
																	5.48333	0.075885	2.3319	2.11534
																	5.48417	0.075877	2.33176	2.11706
																	5.485	0.075873	2.33237	2.11903
																	5.48583	0.075873	2.33354	2.12049
																	5.48667	0.075872	2.335	2.12029
																	5.4875	0.075869	2.33607	2.11856
																	5.48833	0.075863	2.33695	2.11687
																	5.48917	0.075857	2.3374	2.1161
																	5.49	0.075853	2.33765	2.11685
																	5.49083	0.075854	2.33784	2.11776
																	5.49167	0.075858	2.33839	2.11845
																	5.4925	0.07586	2.34003	2.11914
																	5.49333	0.075853	2.34261	2.11968
																	5.49417	0.075841	2.34506	2.11995
																	5.495	0.075834	2.34558	2.11991
																	5.49583	0.075837	2.34427	2.12071
																	5.49667	0.075843	2.34266	2.12262
																	5.4975	0.075846	2.34294	2.12498
																	5.49833	0.075841	2.34589	2.1266
																	5.49917	0.075833	2.34958	2.12651
																	5.5	0.075827	2.35173	2.12485
																	5.50083	0.075825	2.35097	2.12282
																	5.50167	0.075828	2.34802	2.12099
																	5.5025	0.075833	2.34429	2.11909
																	5.50333	0.075836	2.34069	2.11553
																	5.50417	0.075834	2.33823	2.10965
																	5.505	0.075832	2.33482	2.10143
																	5.50583	0.075833	2.32907	2.091
																	5.50667	0.075837	2.32059	2.0781
																	5.5075	0.07584	2.3106	2.0616
																	5.50833	0.075836	2.29864	2.04158
																	5.50917	0.075829	2.28167	2.01847
																	5.51	0.075824	2.25911	1.99191
																	5.51083	0.075827	2.23139	1.96107
																	5.51167	0.075837	2.20034	1.92538
																	5.5125	0.075848	2.16594	1.88548
																	5.51333	0.075855	2.12758	1.84217
																	5.51417	0.075857	2.08561	1.79624
																	5.515	0.075859	2.04035	1.7484
																	5.51583	0.075866	1.99231	1.69934
																	5.51667	0.075872	1.94176	1.64973
																	5.5175	0.075874	1.88915	1.60007
																	5.51833	0.075871	1.83532	1.55106
																	5.51917	0.07587	1.7808	1.50316
																	5.52	0.075877	1.72627	1.4567
																	5.52083	0.075888	1.67229	1.41166
																	5.52167	0.075896	1.61941	1.36817
																	5.5225	0.075898	1.56815	1.32674
																	5.52333	0.07589	1.51889	1.28767
																	5.52417	0.07588	1.47186	1.251
																	5.525	0.075876	1.4271	1.21669
																	5.52583	0.075882	1.38463	1.1847
																	5.52667	0.075897	1.34446	1.15497
																	5.5275	0.07591	1.30663	1.12736
																	5.52833	0.075914	1.27117	1.1018
																	5.52917	0.075909	1.23824	1.07818
																	5.53	0.075903	1.20771	1.05642
																	5.53083	0.075901	1.17948	1.03635
																	5.53167	0.075903	1.15329	1.01791
																	5.5325	0.075907	1.12898	1.00102
																	5.53333	0.075908	1.10651	0.985599
																	5.53417	0.075904	1.0858	0.971436
																	5.535	0.075898	1.0668	0.958278
																	5.53583	0.075893	1.04936	0.946052
																	5.53667	0.075895	1.03331	0.934768
																	5.5375	0.075904	1.01853	0.924407
																	5.53833	0.075914	1.00492	0.914863
																	5.53917	0.075924	0.992333	0.905987
																	5.54	0.075927	0.980648	0.897653
																	5.54083	0.075926	0.96974	0.889764
																	5.54167	0.075925	0.95951	0.882286
																	5.5425	0.075923	0.949903	0.875203
																	5.54333	0.075925	0.940841	0.868464
																	5.54417	0.075927	0.932262	0.861971
																	5.545	0.075927	0.924104	0.855637
																	5.54583	0.075929	0.91634	0.849396
																	5.54667	0.075934	0.908867	0.843235
																	5.5475	0.075945	0.901585	0.837143
																	5.54833	0.075959	0.894412	0.831123
																	5.54917	0.075971	0.88731	0.825159
																	5.55	0.075976	0.880286	0.819189
																	5.55083	0.075976	0.873268	0.813222
																	5.55167	0.07598	0.866247	0.807303
																	5.5525	0.075991	0.859272	0.8015
																	5.55333	0.076003	0.852396	0.795797
																	5.55417	0.076008	0.845645	0.79015
																	5.555	0.076007	0.838952	0.784521
																	5.55583	0.076006	0.832333	0.7789
																	5.55667	0.076012	0.825831	0.773331
																	5.5575	0.076027	0.819463	0.767839
																	5.55833	0.076043	0.813184	0.762457
																	5.55917	0.076054	0.806961	0.757173
																	5.56	0.076065	0.800823	0.751965
																	5.56083	0.076075	0.794795	0.746819
																	5.56167	0.076085	0.788887	0.741748
																	5.5625	0.076093	0.78311	0.736776
																	5.56333	0.076096	0.777459	0.73188
																	5.56417	0.076099	0.7719	0.727071
																	5.565	0.076103	0.766385	0.722393
																	5.56583	0.076108	0.760907	0.717905
																	5.56667	0.076114	0.755513	0.713592
																	5.5675	0.076123	0.750245	0.709402
																	5.56833	0.076137	0.745164	0.705323
																	5.56917	0.076151	0.740265	0.701396
																	5.57	0.07616	0.735538	0.697696
																	5.57083	0.076164	0.730944	0.694231
																	5.57167	0.076171	0.726481	0.690946
																	5.5725	0.076186	0.722181	0.687774
																	5.57333	0.076206	0.718057	0.684698
																	5.57417	0.076226	0.714134	0.681734
																	5.575	0.076238	0.710384	0.678874
																	5.57583	0.076245	0.7068	0.676114
																	5.57667	0.076253	0.703349	0.673446
																	5.5775	0.076262	0.700015	0.67087
																	5.57833	0.076272	0.696782	0.66837
																	5.57917	0.076282	0.69365	0.665937
																	5.58	0.076293	0.690643	0.663561
																	5.58083	0.076306	0.687718	0.661229
																	5.58167	0.076321	0.684822	0.65893
																	5.5825	0.07634	0.681919	0.656613
																	5.58333	0.076362	0.679028	0.654242
																	5.58417	0.076383	0.676153	0.651796
																	5.585	0.076397	0.673264	0.64929
																	5.58583	0.076406	0.670334	0.646751
																	5.58667	0.076415	0.667354	0.644167
																	5.5875	0.076433	0.664323	0.641498
																	5.58833	0.076452	0.661245	0.638687
																	5.58917	0.076468	0.658096	0.635712
																	5.59	0.076477	0.654831	0.6326
																	5.59083	0.076485	0.651402	0.629379
																	5.59167	0.0765	0.647792	0.626049
																	5.5925	0.076524	0.644032	0.62259
																	5.59333	0.076551	0.640172	0.619004
																	5.59417	0.076569	0.63621	0.61534
																	5.595	0.076576	0.632124	0.611641
																	5.59583	0.076575	0.627907	0.607914
																	5.59667	0.076576	0.623581	0.60413
																	5.5975	0.076581	0.619196	0.600248
																	5.59833	0.076593	0.614798	0.596221
																	5.59917	0.076606	0.610413	0.592038
																	5.6	0.076616	0.605998	0.58773
																	5.60083	0.076623	0.601493	0.583329
																	5.60167	0.076631	0.596894	0.578828
																	5.6025	0.076642	0.59224	0.574184
																	5.60333	0.076658	0.587565	0.56938
																	5.60417	0.076674	0.58285	0.564442
																	5.605	0.076685	0.578091	0.559421
																	5.60583	0.07669	0.573291	0.554336
																	5.60667	0.076693	0.568448	0.54915
																	5.6075	0.076701	0.563562	0.543802
																	5.60833	0.076717	0.558638	0.538254
																	5.60917	0.076737	0.553649	0.532522
																	5.61	0.076753	0.548552	0.526649
																	5.61083	0.076761	0.543335	0.520636
																	5.61167	0.076765	0.538014	0.514439
																	5.6125	0.076775	0.532599	0.508021
																	5.61333	0.076796	0.527041	0.501393
																	5.61417	0.076822	0.521318	0.494616
																	5.615	0.076843	0.515427	0.487719
																	5.61583	0.076858	0.509352	0.480708
																	5.61667	0.07687	0.503093	0.473577
																	5.6175	0.076884	0.496644	0.466334
																	5.61833	0.0769	0.490015	0.459022
																	5.61917	0.076914	0.483216	0.45169
																	5.62	0.076924	0.476279	0.44437
																	5.62083	0.076931	0.469269	0.437089
																	5.62167	0.07694	0.462232	0.429865
																	5.6225	0.076953	0.455195	0.422713
																	5.62333	0.076972	0.448137	0.41565
																	5.62417	0.076992	0.44103	0.408685
																	5.625	0.077012	0.433887	0.401841
																	5.62583	0.077029	0.426767	0.395137
																	5.62667	0.077042	0.419739	0.388606
																	5.6275	0.077053	0.412826	0.382275
																	5.62833	0.077064	0.406031	0.376156
																	5.62917	0.077075	0.399359	0.370239
																	5.63	0.077087	0.392816	0.364521
																	5.63083	0.0771	0.386401	0.359005
																	5.63167	0.077114	0.380125	0.353692
																	5.6325	0.077132	0.374016	0.348569
																	5.63333	0.077149	0.3681	0.343626
																	5.63417	0.077159	0.362394	0.338857
																	5.635	0.077157	0.356897	0.334262
																	5.63583	0.077148	0.351599	0.32984
																	5.63667	0.077145	0.346489	0.325575
																	5.6375	0.077152	0.341543	0.321462
																	5.63833	0.077167	0.336764	0.317497
																	5.63917	0.077181	0.332149	0.313697
																	5.64	0.077191	0.327692	0.310072
																	5.64083	0.0772	0.323387	0.306605
																	5.64167	0.077208	0.319228	0.303278
																	5.6425	0.077219	0.315216	0.300079
																	5.64333	0.077231	0.311335	0.297023
																	5.64417	0.077242	0.307576	0.294123
																	5.645	0.077251	0.303948	0.291378
																	5.64583	0.077256	0.300471	0.288783
																	5.64667	0.077264	0.297161	0.286335
																	5.6475	0.077277	0.294018	0.284033
																	5.64833	0.077297	0.291045	0.281875
																	5.64917	0.077317	0.288243	0.279859
																	5.65	0.077335	0.285602	0.277988
																	5.65083	0.077348	0.283109	0.276253
																	5.65167	0.077356	0.280746	0.27465
																	5.6525	0.077361	0.278527	0.273179
																	5.65333	0.077365	0.276454	0.271835
																	5.65417	0.077374	0.274534	0.270604
[truncated: 1,615 more rows]

## Sheet: Figure 4
Figure 4 b															Figure 4 c	RAW XIC data - m/z 458.15 [M+C3H6+O+H]+
	WT MS Peak Area			ΔgdpP MS Peak Area				Fold change regarding WT (values shown in figure)							Time (min)	L-Glu	FDAA	L-Glu-FDAA	WT lysate	WT lysate - FDAA	ΔgdpP lysate	ΔgdpP lysate - FDAA
Molecule	Replica 1	Replica 2	Replica 3	Replica 1	Replica 2	Replica 3		Replica 1	Replica 2	Replica 3					2.203	0	0	0	0	0	19	0
UDP M0	119600	104100	161037	145500	74400	131212		1.21656	0.714697	0.814794					2.212	0	0	0	18	0	0	0
UDP M1	2500	2500	2400	4400	8300	5200		1.76	3.32	2.16667					2.221	0	0	0	0	37	0	0
UDP M2	66600	66300	59500	53200	49500	54900		0.798799	0.746606	0.922689					2.23	0	0	0	0	0	0	0
UDP M3	2700	2300	2500	6200	9600	6200		2.2963	4.17391	2.48					2.239	0	0	0	21	0	0	0
UDP M5	1021300	1030600	1036800	167900	267200	171800		0.164398	0.259266	0.165702					2.248	0	19	0	0	0	0	80
															2.256	0	0	0	17	0	0	0
Figure 4 d															2.265	0	0	18	0	0	0	18
	ΔgdpP MS Peak Area				ΔgdpP + L-Glu 10 mM MS Peak Area					Fold change regarding ΔgdpP (values shown in figure)					2.274	0	0	0	0	0	0	0
Molecule	Replica 1	Replica 2	Replica 3	Replica 4	Replica 1	Replica 2	Replica 3	Replica 4		Replica 1	Replica 2	Replica 3	Replica 4		2.283	0	0	0	0	0	0	22
UDP M0	155146	98158	118368		90408	109143	120056			0.582729	1.11191	1.01426			2.292	0	0	0	0	0	0	0
UDP M1	4591	3823	3639		2029	2342	1837			0.441952	0.612608	0.504809			2.301	0	0	0	0	0	0	0
UDP M2	45370	21770	15030		50260	67360	55660			1.10778	3.09417	3.70326			2.309	0	0	0	0	0	0	0
UDP M3	9837	10191	11018	13500	6825	8597	7838	13600		0.693809	0.843587	0.711381	1.00741		2.318	0	0	0	0	0	0	0
UDP M5	21329	23033	23738		10414	23827	21827			0.488255	1.03447	0.919496			2.327	16	0	0	25	0	0	0
															2.336	0	0	0	0	0	0	0
															2.345	0	0	0	0	19	0	0
															2.353	0	0	0	16	0	0	0
															2.362	0	0	0	0	0	0	0
															2.371	0	0	0	0	0	0	0
															2.38	0	0	0	0	0	0	0
															2.389	0	0	0	0	0	0	0
															2.398	0	0	0	0	0	0	0
															2.406	0	0	0	17	0	0	0
															2.415	0	0	0	0	0	0	0
															2.431	0	0	0	0	0	0	0
															2.44	0	0	0	0	0	0	0
															2.449	0	0	0	0	0	0	0
															2.458	0	0	0	0	0	0	0
															2.467	0	0	0	0	0	0	0
															2.475	0	0	0	0	0	0	0
															2.484	0	0	0	0	22	23	0
															2.493	0	0	0	0	0	18	0
															2.502	0	0	0	0	0	0	0
															2.511	0	0	0	0	0	22	0
															2.519	0	0	0	0	0	0	0
															2.528	0	0	0	0	0	0	0
															2.537	0	0	0	0	0	0	0
															2.546	0	20	0	0	0	0	0
															2.555	0	0	0	0	0	0	0
															2.564	0	0	0	0	0	0	0
															2.572	0	0	0	0	0	0	0
															2.581	0	0	0	0	0	0	0
															2.59	0	0	0	0	0	0	0
															2.599	0	0	0	0	0	0	0
															2.608	0	0	0	0	0	0	0
															2.616	0	0	0	0	0	0	0
															2.625	0	0	0	0	0	0	0
															2.634	0	0	0	0	18	18	0
															2.643	0	0	0	0	20	0	0
															2.652	0	0	0	0	0	0	0
															2.661	0	0	0	0	0	0	0
															2.669	0	0	0	0	0	0	0
															2.678	0	0	0	0	0	0	0
															2.687	0	0	0	0	0	0	0
															2.696	0	0	0	0	0	0	0
															2.705	0	0	0	0	0	0	0
															2.713	0	0	0	0	0	0	0
															2.722	0	0	0	0	0	0	0
															2.731	0	0	0	0	0	25	0
															2.74	0	0	0	0	0	0	0
															2.749	0	0	0	0	0	0	0
															2.758	0	0	0	0	0	0	0
															2.766	0	0	0	0	0	0	0
															2.775	0	0	0	0	0	0	0
															2.784	0	0	0	0	0	19	0
															2.793	0	0	0	0	0	0	0
															2.802	0	0	0	0	17	0	0
															2.81	0	0	0	0	19	0	0
															2.819	0	0	0	0	0	0	0
															2.828	0	0	0	0	0	0	0
															2.837	0	0	0	0	0	0	0
															2.846	0	0	0	33	0	0	0
															2.855	0	0	0	0	0	0	0
															2.863	0	0	0	0	0	0	0
															2.872	0	0	0	0	0	0	0
															2.881	0	0	17	0	0	0	17
															2.89	0	0	0	0	0	0	0
															2.899	0	0	0	0	0	0	0
															2.907	0	0	0	0	0	0	0
															2.916	0	28	0	0	0	18	0
															2.925	0	0	0	0	0	50	0
															2.934	0	32	0	0	0	0	0
															2.943	0	0	0	0	0	0	0
															2.952	0	0	0	16	0	0	0
															2.96	0	0	0	0	0	0	0
															2.969	0	0	0	0	0	0	0
															2.978	0	0	24	0	0	0	0
															2.987	0	0	0	0	0	0	24
															2.996	0	0	0	0	0	0	0
															3.005	0	0	0	0	0	0	0
															3.013	0	0	0	0	0	0	0
															3.022	0	0	0	0	0	0	0
															3.031	0	0	0	0	0	0	0
															3.04	0	0	0	0	0	0	0
															3.049	0	0	0	0	0	0	0
															3.057	18	0	0	16	0	0	0
															3.066	0	0	0	0	0	0	0
															3.075	0	0	0	0	0	0	0
															3.084	0	0	0	19	0	0	0
															3.1	0	0	0	0	0	0	0
															3.109	0	0	0	0	0	0	0
															3.118	0	0	0	18	0	0	16
															3.126	0	0	0	0	0	0	0
															3.135	0	0	0	0	0	0	0
															3.144	0	0	0	0	0	0	0
															3.153	0	0	0	0	0	0	17
															3.162	0	0	0	0	0	0	0
															3.171	16	0	0	0	38	0	0
															3.179	0	0	0	0	0	0	0
															3.188	0	0	0	0	0	0	0
															3.197	0	0	0	0	0	0	0
															3.206	0	0	0	0	0	18	0
															3.215	0	36	0	0	0	0	0
															3.223	0	0	0	0	0	0	0
															3.232	0	0	0	0	0	29	0
															3.241	0	0	0	0	0	0	0
															3.25	0	0	0	0	0	0	0
															3.259	0	0	0	0	0	17	0
															3.268	0	0	0	0	0	0	0
															3.276	42	0	0	0	17	0	0
															3.285	0	0	0	0	0	0	0
															3.294	0	0	0	0	0	0	0
															3.303	0	0	0	0	0	0	0
															3.312	0	0	0	0	0	0	0
															3.32	0	0	16	0	0	0	0
															3.329	0	0	0	0	0	0	0
															3.338	0	0	0	0	0	0	0
															3.347	0	0	0	0	0	0	0
															3.356	0	0	0	0	0	0	0
															3.365	0	16	0	0	0	0	0
															3.373	0	22	0	0	0	0	0
															3.382	1	0	0	0	0	0	0
															3.391	0	0	0	0	0	0	0
															3.4	0	0	0	0	0	18	0
															3.409	0	0	0	0	0	0	0
															3.417	0	0	0	0	0	0	0
															3.426	0	0	0	0	0	0	0
															3.435	0	0	0	0	0	27	0
															3.444	0	0	0	0	23	0	0
															3.453	0	0	0	0	0	0	0
															3.462	0	0	0	17	0	17	0
															3.47	0	0	0	0	0	0	0
															3.479	0	0	0	0	0	0	0
															3.488	0	0	0	17	18	0	0
															3.497	0	0	0	0	0	0	0
															3.506	0	0	0	0	0	0	0
															3.515	0	0	0	0	0	0	0
															3.523	0	0	0	0	0	0	0
															3.532	0	0	0	0	0	0	0
															3.541	0	0	20	0	0	19	0
															3.55	0	0	0	0	0	0	0
															3.559	0	0	0	0	19	0	0
															3.567	0	29	0	0	0	0	0
															3.576	0	0	0	0	0	0	33
															3.585	0	0	0	0	0	0	0
															3.594	0	0	0	0	0	0	0
															3.603	0	0	0	0	0	0	0
															3.612	0	0	0	0	0	0	44
															3.62	0	0	0	0	0	29	0
															3.629	0	0	0	0	0	0	0
															3.638	0	0	0	35	0	0	0
															3.647	0	0	0	31	0	0	0
															3.656	0	0	0	0	0	0	0
															3.664	0	0	0	18	0	0	19
															3.673	0	0	0	0	19	0	0
															3.682	0	0	19	0	0	0	0
															3.691	0	0	0	0	21	0	0
															3.7	0	0	0	0	0	19	0
															3.709	0	0	0	0	0	0	23
															3.717	0	4	0	0	0	0	0
															3.726	0	0	0	0	0	0	0
															3.735	0	0	0	0	0	0	0
															3.744	0	18	0	0	0	0	0
															3.753	0	0	0	0	0	0	0
															3.769	0	0	0	0	0	0	0
															3.778	0	0	0	0	0	0	0
															3.786	0	0	0	0	0	0	0
															3.795	0	0	0	0	0	0	0
															3.804	0	0	0	0	0	0	0
															3.813	0	0	0	0	0	18	0
															3.822	0	0	0	0	0	0	0
															3.831	0	0	0	0	0	0	0
															3.839	0	21	0	0	0	0	0
															3.848	0	0	0	0	0	0	0
															3.857	0	0	0	0	0	0	0
															3.866	0	0	0	0	0	0	0
															3.875	0	0	0	0	0	0	0
															3.883	0	0	0	18	0	0	0
															3.892	0	0	0	0	21	17	0
															3.901	0	22	0	0	0	0	0
															3.91	0	0	19	20	0	0	0
															3.919	0	0	0	0	0	0	0
															3.928	0	0	0	0	0	0	0
															3.936	0	0	0	0	0	0	0
															3.945	0	0	0	0	0	0	0
															3.954	0	0	0	0	21	0	17
															3.963	36	0	0	0	0	0	0
															3.972	0	0	0	0	0	0	0
															3.98	0	0	0	0	0	0	0
															3.989	0	0	0	0	24	0	0
															3.998	0	0	0	0	0	0	0
															4.007	0	0	0	0	0	17	0
															4.016	19	20	0	21	22	0	0
															4.025	0	0	0	18	0	0	0
															4.033	0	0	0	0	0	0	22
															4.042	0	0	0	0	16	0	0
															4.051	0	0	0	0	0	18	0
															4.06	0	0	0	0	0	0	0
															4.069	0	0	0	0	21	0	0
															4.077	0	0	21	0	16	0	0
															4.086	0	0	0	0	0	0	0
															4.095	0	0	0	0	0	0	0
															4.104	0	0	0	0	16	0	0
															4.113	0	0	0	0	0	0	0
															4.122	0	0	0	0	0	0	0
															4.13	0	0	0	0	0	0	19
															4.139	0	0	0	0	0	0	0
															4.148	0	0	0	0	0	0	0
															4.157	0	0	0	0	0	0	22
															4.166	0	0	0	79	0	0	21
															4.175	0	0	25	0	0	0	0
															4.183	0	0	0	0	18	0	0
															4.192	0	0	0	0	0	0	0
															4.201	0	0	0	0	0	0	0
															4.21	0	0	0	0	16	0	0
															4.219	0	0	0	0	0	0	0
															4.227	0	0	0	0	0	0	0
															4.236	0	0	0	0	0	0	0
															4.245	0	0	0	18	0	0	0
															4.254	0	0	0	0	0	0	0
															4.263	0	0	0	0	0	0	0
															4.272	0	0	0	0	0	0	0
															4.28	0	19	0	0	0	35	0
															4.289	0	0	0	0	0	0	0
															4.298	0	0	0	0	0	0	18
															4.307	0	0	0	0	0	0	0
															4.316	0	0	0	0	0	0	0
															4.324	0	0	0	0	0	0	0
															4.333	0	25	0	0	0	0	0
															4.342	0	0	34	0	0	0	0
															4.351	0	0	0	0	0	0	0
															4.36	0	0	0	0	0	0	0
															4.369	0	0	0	0	0	0	0
															4.377	0	0	0	0	0	0	0
															4.386	0	0	0	0	0	0	0
															4.395	0	0	0	0	0	0	0
															4.404	0	0	0	0	0	0	0
															4.413	0	0	0	0	0	0	0
															4.421	0	0	0	0	22	0	0
															4.438	0	19	0	0	21	0	0
															4.446	0	0	0	0	0	0	0
															4.455	0	0	0	0	0	0	0
															4.464	0	0	0	0	0	0	0
															4.473	17	0	0	0	2	0	0
															4.482	0	0	0	0	0	0	0
															4.491	0	0	0	0	0	0	0
															4.499	25	0	0	0	0	0	0
															4.508	0	0	0	0	0	0	0
															4.517	0	0	0	0	17	0	0
															4.526	0	0	0	0	30	0	18
															4.535	0	0	0	0	0	0	0
															4.543	0	0	0	0	24	0	0
															4.552	0	0	0	0	36	0	0
															4.561	0	0	0	32	0	0	0
															4.57	0	0	0	17	0	0	0
															4.579	0	0	0	0	0	17	0
															4.588	0	0	0	0	0	0	0
															4.596	0	0	0	0	0	0	0
															4.605	0	0	0	32	0	0	0
															4.614	0	0	0	0	0	0	0
															4.623	0	0	0	0	0	0	0
															4.632	18	0	0	0	18	0	0
															4.641	0	0	0	0	0	0	0
															4.649	0	0	0	0	0	19	0
															4.658	0	0	0	0	0	0	0
															4.667	0	0	0	0	0	19	0
															4.676	0	0	0	0	0	0	0
															4.685	0	0	0	0	19	0	0
															4.694	0	0	0	0	25	0	0
															4.702	0	0	0	23	0	0	0
															4.711	20	0	0	0	18	0	0
															4.72	0	0	0	0	0	0	0
															4.729	0	0	0	0	0	0	0
															4.738	0	0	0	0	0	0	0
															4.746	0	0	0	0	0	0	0
															4.755	0	0	0	0	0	20	0
															4.764	0	0	0	0	0	0	0
															4.773	0	0	0	16	0	0	0
															4.782	0	0	0	0	0	0	0
															4.791	0	0	0	0	0	0	18
															4.799	0	0	0	18	0	0	0
															4.808	0	0	0	27	0	0	0
															4.817	0	0	0	0	0	0	0
															4.826	0	0	0	0	0	0	0
															4.835	0	0	0	0	0	19	0
															4.844	0	0	0	0	0	0	0
															4.852	0	0	0	0	0	0	0
															4.861	26	0	0	0	0	0	0
															4.87	0	0	0	0	0	0	0
															4.879	0	0	0	0	0	0	0
															4.888	0	0	0	0	0	0	0
															4.896	0	0	0	0	0	0	0
															4.905	0	0	0	0	0	0	0
															4.914	0	0	0	0	0	0	0
															4.923	0	0	0	0	0	0	0
															4.932	0	0	0	0	0	0	0
															4.941	0	0	0	0	0	0	0
															4.949	0	0	0	0	0	0	0
															4.958	0	0	0	0	0	0	0
															4.967	0	0	0	0	12	0	38
															4.976	0	0	0	0	0	0	0
															4.985	0	0	0	0	19	0	19
															4.994	0	0	0	0	0	0	0
															5.002	0	0	0	0	0	21	0
															5.011	0	0	0	0	0	0	0
															5.02	0	0	0	16	29	0	0
															5.029	0	0	0	0	0	0	0
															5.038	0	0	0	0	0	0	16
															5.046	0	0	0	0	0	0	0
															5.055	0	0	0	0	0	0	0
															5.064	0	20	0	0	0	0	0
															5.073	0	0	0	0	0	0	0
															5.082	0	0	0	18	0	0	0
															5.091	0	0	0	0	0	0	0
															5.107	0	0	0	0	0	0	0
															5.115	0	17	0	26	0	7	0
															5.124	0	0	0	0	0	0	0
															5.133	0	0	0	0	0	0	0
															5.142	0	0	0	0	16	0	0
															5.151	0	0	0	0	0	0	0
															5.16	0	0	0	0	0	0	0
															5.168	0	0	0	0	0	0	0
															5.177	18	0	0	0	0	0	0
															5.186	0	0	0	0	0	0	0
															5.195	0	0	0	0	0	0	0
															5.204	0	0	0	0	0	0	0
															5.213	0	0	0	0	0	0	0
															5.221	0	0	0	0	0	0	0
															5.23	0	0	0	0	0	0	0
															5.239	0	0	0	0	18	0	0
															5.248	0	0	0	0	0	0	0
															5.257	0	0	0	0	0	0	0
															5.265	0	0	0	0	0	0	0
															5.274	0	0	0	0	0	0	0
															5.283	0	0	0	0	0	0	0
															5.292	0	0	0	0	0	0	0
															5.301	0	0	0	0	0	0	0
															5.31	0	0	0	0	18	0	0
															5.318	0	0	0	0	0	0	0
															5.327	0	20	0	0	0	0	0
															5.336	0	0	0	0	0	0	0
															5.345	0	0	0	0	0	19	0
															5.354	0	0	0	0	0	0	0
															5.362	0	0	0	0	0	0	0
															5.371	0	0	0	0	0	0	0
															5.38	0	0	0	0	0	0	0
															5.389	0	0	0	0	0	0	0
															5.398	0	0	18	26	0	0	0
															5.407	0	0	0	0	0	0	0
															5.415	0	0	0	0	0	0	0
															5.424	0	0	0	18	0	0	0
															5.433	0	0	0	0	0	0	0
															5.442	0	0	0	0	0	0	0
															5.451	0	0	0	0	0	22	0
															5.46	0	0	0	0	0	0	0
															5.468	0	0	29	0	0	0	0
															5.477	0	17	0	0	0	0	0
															5.486	0	0	0	0	0	0	0
															5.495	0	0	0	0	0	0	0
															5.504	0	0	0	0	0	0	0
															5.512	0	0	0	0	0	0	0
															5.521	0	0	0	0	0	0	0
															5.53	0	0	0	17	0	0	0
															5.539	0	0	0	0	0	32	0
															5.548	0	0	0	0	0	0	0
															5.557	0	0	0	33	0	0	0
															5.565	0	0	18	0	0	0	0
															5.574	0	0	0	0	0	0	0
															5.583	0	0	0	0	0	0	0
															5.592	0	0	0	26	0	25	0
															5.601	0	0	0	0	0	0	0
															5.609	0	0	0	0	33	0	0
															5.618	0	0	0	0	0	0	0
															5.627	0	0	0	0	0	0	0
															5.636	19	0	0	0	0	0	0
															5.645	0	0	0	0	0	0	0
															5.654	0	0	0	0	0	0	0
															5.662	0	0	0	0	0	0	0
															5.671	0	0	0	21	0	0	0
															5.68	0	0	0	18	0	0	0
															5.689	0	0	0	0	0	0	0
															5.698	0	0	0	0	0	0	0
															5.706	51	0	0	0	0	0	0
															5.715	0	0	0	0	0	0	0
															5.724	0	0	0	0	0	0	0
															5.733	0	0	0	0	0	0	35
															5.742	0	0	0	21	0	0	0
															5.751	0	0	0	0	0	0	0
															5.759	0	0	0	18	0	0	0
															5.775	0	0	0	0	0	0	0
															5.784	0	0	0	0	0	0	0
															5.793	0	0	0	0	0	0	16
															5.802	0	0	0	0	0	0	0
															5.811	0	0	0	0	0	34	0
															5.82	0	0	0	22	0	0	0
															5.828	0	0	0	0	0	0	0
															5.837	0	0	0	0	0	0	0
															5.846	0	0	0	0	0	0	0
															5.855	0	0	0	0	0	0	0
															5.864	0	0	0	0	0	0	0
															5.873	0	0	0	0	0	0	0
															5.881	0	18	0	0	0	0	0
															5.89	0	0	0	0	0	0	0
															5.899	0	0	0	0	0	0	0
															5.908	0	0	0	0	0	0	0
															5.917	0	0	0	18	36	0	0
															5.925	0	0	0	0	0	0	0
															5.934	0	0	0	0	0	0	0
															5.943	0	0	0	0	0	0	0
															5.952	0	0	0	0	18	0	20
															5.961	0	0	0	0	19	0	0
															5.97	0	0	0	0	0	0	17
															5.978	0	0	0	0	18	0	0
															5.987	0	0	0	0	0	0	0
															5.996	0	0	0	0	0	0	0
															6.005	0	0	0	0	0	16	0
															6.014	0	0	0	18	0	0	0
															6.023	0	0	0	0	18	0	0
															6.031	0	0	0	0	0	0	0
															6.04	0	0	0	0	0	0	0
															6.049	0	0	0	0	0	0	0
															6.058	0	0	0	0	0	0	0
															6.067	0	0	0	0	49	0	0
															6.075	0	0	0	0	0	0	0
															6.084	0	0	0	0	0	0	0
															6.093	0	0	0	0	0	0	0
															6.102	16	0	0	0	17	0	0
															6.111	0	0	0	0	17	0	22
															6.12	0	0	0	19	35	16	0
															6.128	0	0	0	0	0	0	0
															6.137	0	0	27	0	0	0	0
															6.146	0	0	0	0	0	0	27
															6.155	0	0	0	0	0	0	0
															6.164	0	0	0	0	0	0	0
															6.172	0	0	0	0	0	0	0
															6.181	0	0	0	17	0	0	0
															6.19	0	0	0	0	0	0	0
															6.199	0	0	0	0	0	0	0
															6.208	0	16	0	0	0	0	0
															6.217	17	0	34	0	0	0	0
															6.225	0	0	0	22	22	0	0
															6.234	0	0	17	0	0	0	0
															6.243	0	0	19	0	18	0	0
															6.252	0	0	0	0	0	0	0
															6.261	0	0	18	0	0	0	17
															6.27	0	0	0	0	0	0	28
															6.278	0	0	0	0	0	0	0
															6.287	0	0	0	0	0	0	0
															6.296	0	0	0	0	0	0	0
															6.305	0	0	0	26	0	0	17
															6.314	0	0	0	0	0	0	0
															6.322	20	0	0	0	0	0	0
															6.331	0	0	0	0	0	0	0
															6.34	0	0	20	0	0	0	0
															6.349	0	0	0	0	0	0	17
															6.358	0	0	0	0	0	0	0
															6.367	0	0	0	0	0	0	0
															6.375	0	17	0	0	0	0	20
															6.384	0	0	0	0	0	0	0
															6.393	0	0	0	0	0	0	0
															6.402	17	0	28	0	0	0	0
															6.411	0	0	0	0	0	0	0
															6.419	0	0	0	0	0	0	17
															6.428	0	0	0	0	0	0	43
															6.444	0	0	0	0	0	0	0
															6.453	0	0	0	0	0	19	30
															6.462	0	0	0	0	0	0	0
															6.471	0	0	0	0	21	0	0
															6.48	0	0	31	20	22	0	0
															6.489	0	0	0	0	0	0	18
															6.497	0	0	0	0	40	0	0
															6.506	0	0	0	0	0	0	17
															6.515	0	0	0	0	0	0	0
															6.524	0	0	0	0	0	0	0
															6.533	0	0	0	0	0	0	17
															6.541	0	0	0	0	0	0	0
															6.55	0	0	0	0	19	0	0
															6.559	0	0	0	0	18	0	33
															6.568	0	0	17	0	0	0	0
															6.577	0	0	0	0	0	0	0
															6.586	0	0	0	0	38	0	22
															6.594	0	0	0	0	0	0	49
															6.603	0	0	0	0	50	0	47
															6.612	0	0	0	0	18	0	39
															6.621	0	0	0	0	0	0	27
															6.63	22	0	0	0	0	0	0
															6.638	0	0	0	19	0	0	0
															6.647	0	0	0	0	20	0	0
															6.656	0	0	0	0	41	0	0
															6.665	0	0	0	0	20	0	67
															6.674	0	19	0	0	0	0	18
															6.683	0	0	0	0	77	0	49
															6.691	0	0	0	34	0	0	48
															6.7	0	0	0	0	0	0	35
															6.709	0	0	0	17	0	0	0
															6.718	0	0	0	0	30	0	21
															6.727	0	0	0	0	0	21	53
															6.735	0	0	0	0	20	0	25
															6.744	0	0	17	0	0	0	0
															6.753	0	0	0	0	25	0	0
															6.762	0	0	22	0	38	0	0
															6.771	0	0	17	0	0	0	0
															6.78	0	0	0	18	33	0	18
															6.788	0	0	17	0	24	20	21
															6.797	0	0	20	18	0	0	0
															6.806	0	0	0	0	0	0	39
															6.815	0	0	0	0	0	0	0
															6.824	0	0	0	0	0	0	0
															6.832	0	0	17	0	23	0	0
															6.841	0	0	16	0	0	0	0
															6.85	0	0	54	0	0	43	24
															6.859	0	0	64	0	0	0	0
															6.868	0	0	0	0	0	0	0
															6.877	0	0	18	18	0	0	0
															6.885	0	0	0	16	0	0	17
															6.894	0	18	23	0	0	0	22
															6.903	0	0	35	0	23	0	0
															6.912	0	0	0	0	35	0	0
															6.921	0	0	55	0	0	0	0
															6.93	0	0	77	0	0	0	0
															6.938	0	0	20	0	18	0	17
															6.947	0	0	0	16	0	0	18
															6.956	24	0	31	0	0	0	24
															6.965	0	0	24	0	0	0	0
															6.974	0	0	37	0	0	35	0
															6.982	0	0	0	0	0	0	36
															6.991	0	0	0	17	19	0	0
															7	0	0	58	0	0	0	46
															7.009	0	0	92	0	37	39	0
															7.018	0	0	0	0	56	0	27
															7.027	0	0	44	0	0	26	17
															7.035	0	0	18	0	19	0	0
															7.044	0	0	39	0	17	0	16
															7.053	0	0	138	0	0	19	38
															7.062	0	3	0	0	0	0	0
															7.071	0	0	108	0	0	0	0
															7.079	0	0	234	0	23	0	0
															7.088	0	0	250	0	0	0	0
															7.097	0	0	297	0	0	0	0
															7.113	0	0	19	0	0	0	0
															7.122	0	0	207	0	0	0	0
															7.131	0	0	169	0	0	0	0
															7.14	0	0	231	0	44	0	0
															7.148	0	0	307	0	44	0	0
															7.157	19	0	276	0	0	18	0
															7.166	0	0	296	0	0	0	0
															7.175	0	18	255	0	56	0	29
															7.184	0	0	313	0	0	19	0
															7.193	0	0	216	0	0	0	27
															7.201	0	0	624	0	0	0	55
															7.21	0	0	341	0	17	0	35
															7.219	0	0	417	27	16	0	37
															7.228	0	0	418	0	34	0	53
															7.237	0	0	438	0	19	0	34
															7.246	0	0	671	0	38	0	0
															7.254	0	0	923	0	23	16	0
															7.263	18	0	620	18	18	0	0
															7.272	0	0	684	0	61	0	48
															7.281	0	26	606	0	44	0	0
															7.29	0	0	907	0	0	0	0
															7.299	0	0	1001	0	43	0	0
															7.307	0	0	753	18	34	0	0
															7.316	0	0	1085	19	29	0	0
															7.325	0	0	1370	0	20	0	18
															7.334	0	0	1326	0	18	0	20
															7.343	0	0	1997	19	0	0	17
															7.351	0	0	2577	0	18	0	16
															7.36	0	19	3937	0	23	0	38
															7.369	0	0	4102	21	57	0	19
															7.378	0	0	6258	0	71	0	70
															7.387	0	0	7140	0	0	0	0
															7.396	0	0	9650	0	57	17	58
															7.404	0	0	10877	0	79	0	19
															7.413	0	0	12523	23	29	0	19
															7.422	0	0	12951	0	85	0	0
															7.431	0	0	14860	9	18	0	0
															7.44	0	0	14374	0	0	0	0
															7.448	0	21	16685	0	58	0	0
															7.457	0	0	15715	0	56	0	74
															7.466	0	0	16851	0	0	0	0
															7.475	0	0	16466	32	88	0	0
															7.484	0	0	17013	0	41	0	0
															7.493	0	0	17245	0	83	0	19
															7.501	0	0	18460	0	37	0	16
															7.51	0	0	17122	0	168	20	69
															7.519	0	0	18355	0	91	0	0
															7.528	0	0	17742	0	141	0	131
															7.537	0	0	19404	0	370	0	104
															7.545	0	18	19736	27	331	0	82
															7.554	0	0	19728	0	771	0	302
															7.563	0	0	18552	0	792	0	323
															7.572	0	0	18297	0	914	45	223
															7.581	0	0	19297	0	1164	0	428
															7.59	0	0	20588	40	1231	0	446
															7.598	0	0	18746	0	1279	0	263
															7.607	23	0	20497	19	1403	0	627
															7.616	0	0	18444	0	1419	0	800
															7.625	0	0	21401	21	1690	0	474
															7.634	0	0	19615	0	1872	0	396
															7.642	0	0	21023	37	1475	0	723
															7.651	0	0	19862	0	1421	0	570
															7.66	0	0	21644	0	1498	0	456
															7.669	0	0	19594	0	1383	0	529
															7.678	0	8	19896	0	1307	0	552
															7.687	0	0	19595	0	1358	0	462
															7.695	0	0	19860	0	1076	0	314
															7.704	0	0	18626	29	1095	0	422
															7.713	0	0	19157	0	871	0	418
															7.722	0	0	18230	0	1009	0	406
															7.731	0	0	19118	0	927	0	331
															7.74	0	0	18744	0	744	0	424
															7.748	0	0	20058	0	1227	0	491
															7.757	0	0	18976	0	605	19	271
															7.766	0	0	22381	0	874	21	343
															7.782	0	0	2757	0	104	0	22
															7.791	0	0	22265	0	549	0	394
															7.8	0	0	21908	0	528	16	299
															7.808	0	0	22865	0	503	0	251
															7.817	0	41	22451	0	529	0	225
															7.826	21	0	22654	0	865	0	242
															7.835	0	0	21964	0	562	0	164
															7.844	0	0	23558	0	580	0	148
															7.853	0	0	22358	22	572	22	128
															7.861	0	0	21663	0	646	0	250
															7.87	73	0	21533	0	447	0	240
															7.879	0	0	21951	0	578	0	155
															7.888	0	0	21508	0	924	17	158
															7.897	0	38	21525	0	1275	17	157
															7.905	0	0	21668	0	1629	16	322
															7.914	0	0	21661	0	1257	0	338
															7.923	0	0	22827	0	1580	17	506
															7.932	0	0	22764	0	1744	0	485
															7.941	0	0	24097	36	1588	18	575
															7.95	0	0	26408	0	1756	34	679
															7.958	0	0	28175	0	1560	0	827
															7.967	0	0	30727	0	1645	0	781
															7.976	0	0	32660	16	1344	0	740
															7.985	0	0	33474	0	1920	0	572
															7.994	0	0	37093	0	1847	0	818
															8.003	0	0	35780	0	1851	0	750
															8.011	0	0	37573	0	1703	17	833
															8.02	0	0	36790	0	2121	0	673
															8.029	0	0	37957	0	2511	0	705
															8.038	0	0	38508	0	2100	0	1007
															8.047	18	0	37309	58	2799	0	988
															8.055	0	0	36527	0	2947	0	978
															8.064	0	0	36182	0	3013	0	1429
															8.073	0	0	35715	0	3269	0	1138
															8.082	0	0	33628	0	3212	32	1425
															8.091	0	0	34644	18	3503	0	1430
															8.1	0	0	32385	29	3647	0	1418
															8.108	0	0	31944	0	3935	0	1727
															8.117	0	0	32133	0	3409	0	1266
															8.126	0	0	30195	0	3122	0	1503
															8.135	0	40	31356	0	3206	0	1275
															8.144	0	0	30005	0	3317	0	1331
															8.152	0	0	28517	0	2554	0	1299
															8.161	0	0	28152	0	2713	0	1461
															8.17	0	0	25847	0	2389	0	1038
															8.179	0	0	26363	0	1986	0	1063
															8.188	0	0	23255	0	2250	0	866
															8.197	0	0	22924	0	1850	0	940
															8.205	0	0	22849	0	1350	0	616
															8.214	0	0	20328	0	1245	0	554
															8.223	0	0	18668	17	1509	0	555
															8.232	0	0	17815	0	1159	0	379
															8.241	0	0	16166	18	833	0	511
															8.249	0	0	15059	0	811	0	273
															8.258	0	18	12977	0	658	0	397
															8.267	0	0	12845	0	449	0	366
															8.276	0	0	11963	0	596	0	418
															8.285	0	0	11202	0	463	0	246
															8.294	0	0	10118	0	359	0	240
															8.302	0	37	9886	0	375	0	201
															8.311	0	0	9168	0	516	0	147
															8.32	0	0	9265	0	491	0	75
															8.329	0	0	7542	0	395	0	160
															8.338	0	0	8141	0	286	0	113
															8.347	0	0	7779	0	288	0	145
															8.355	19	0	7152	0	401	0	156
															8.364	28	0	6813	0	334	0	149
															8.373	0	0	7163	0	281	0	145
															8.382	0	22	6451	0	300	0	109
															8.391	0	0	6832	0	368	0	35
															8.399	0	0	6395	0	217	0	196
															8.408	0	0	6458	0	156	0	94
															8.417	0	0	5872	0	335	0	150
															8.426	0	0	5478	35	231	0	190
															8.435	0	0	6179	0	208	0	117
															8.451	0	0	772	19	33	0	0
															8.46	0	0	5807	0	102	0	167
															8.468	0	0	4769	0	183	0	67
															8.477	0	0	6370	0	176	0	20
															8.486	0	0	5773	0	88	0	211
															8.495	22	0	7759	0	232	0	37
															8.504	0	0	7621	0	211	0	88
															8.513	17	0	7876	0	179	0	70
															8.521	0	0	8514	45	375	0	90
															8.53	0	0	9804	0	353	0	84
															8.539	0	0	10350	0	295	17	80
															8.548	0	0	11077	19	176	0	192
															8.557	0	0	10422	0	360	0	77
															8.565	21	0	12675	0	189	0	98
															8.574	0	0	10915	17	386	28	93
															8.583	0	0	12016	0	324	0	209
															8.592	0	0	11254	0	424	0	35
															8.601	16	0	12711	0	571	0	303
															8.61	0	0	10173	0	547	0	168
															8.618	0	0	12164	0	885	0	243
															8.627	0	0	11490	17	725	0	171
															8.636	0	0	11913	0	732	0	361
															8.645	0	0	9988	0	841	0	343
															8.654	0	0	10801	0	775	0	227
															8.662	0	0	10078	0	679	0	505
															8.671	0	0	9368	0	778	17	554
															8.68	0	0	8225	0	718	0	366
															8.689	0	0	9948	0	691	0	210
															8.698	0	0	7951	0	730	0	301
															8.707	0	0	8502	18	602	0	440
															8.715	0	0	6895	0	462	0	165
															8.724	0	0	6939	34	611	19	322
															8.733	0	0	5877	0	547	0	102
															8.742	0	0	5739	0	468	0	181
															8.751	0	0	4513	0	393	0	129
															8.759	0	0	4519	18	234	0	263
															8.768	0	0	3770	0	248	22	122
															8.777	0	0	3323	0	325	19	88
															8.786	0	0	2410	0	199	0	31
															8.795	0	0	2530	23	63	0	17
															8.804	0	0	1485	0	18	0	34
															8.812	0	0	989	0	81	18	106
															8.821	0	0	1332	0	143	0	86
															8.83	0	16	1234	0	59	0	95
															8.839	0	0	863	0	140	36	42
															8.848	0	0	756	0	37	0	45
															8.856	0	0	702	16	80	0	0
															8.865	0	0	767	0	86	0	0
															8.874	0	0	453	0	18	0	0
															8.883	0	0	410	0	131	0	0
															8.892	0	0	392	0	61	0	22
															8.901	0	0	392	0	0	0	0
															8.909	0	0	320	28	86	0	0
															8.918	0	0	156	0	38	0	59
															8.927	0	0	301	0	19	0	65
															8.936	0	23	293	0	42	0	23
															8.945	0	0	315	18	18	0	0
															8.953	0	0	262	0	49	0	0
															8.962	0	0	121	0	17	0	0
															8.971	0	0	188	0	0	0	0
															8.98	0	0	147	0	42	0	0
															8.989	0	33	128	27	0	0	65
															8.998	0	0	95	0	49	0	0
															9.006	0	0	182	0	40	0	35
															9.015	0	0	37	0	0	0	0
															9.024	0	0	78	55	37	17	0
															9.033	0	0	40	0	0	0	0
															9.042	0	0	212	19	0	17	37
															9.051	0	0	205	0	0	21	34
															9.059	0	0	147	0	0	0	0
															9.068	0	0	60	0	0	0	0
															9.077	0	0	194	0	0	0	16
															9.086	0	0	131	0	0	0	0
															9.095	0	0	104	0	0	0	18
															9.103	0	18	46	0	0	0	0
															9.12	0	0	20	0	0	0	0
															9.128	0	0	97	0	0	0	0
															9.137	0	0	75	0	21	0	0
															9.146	0	0	16	0	0	0	22
															9.155	0	0	84	0	0	0	0
															9.164	0	0	80	0	17	0	18
															9.172	0	20	160	0	0	0	0
															9.181	0	0	117	0	17	0	30
															9.19	0	0	16	0	0	0	0
															9.199	0	0	53	0	0	0	0
															9.208	0	0	0	0	0	0	0
															9.217	0	0	44	0	26	0	0
															9.225	0	0	38	0	0	0	0
															9.234	0	0	101	0	0	0	0
															9.243	0	0	53	0	0	0	0
															9.252	20	0	17	0	37	0	0
															9.261	0	0	36	0	0	0	20
															9.269	0	0	134	0	50	0	59
															9.278	0	0	20	0	17	0	0
															9.287	0	0	0	0	0	0	0
															9.296	0	0	62	0	0	0	0
															9.305	0	0	18	0	0	0	0
															9.314	0	0	18	0	0	0	0
															9.322	0	0	48	0	0	0	0
															9.331	0	0	18	0	22	0	0
															9.34	0	0	85	0	18	0	0
															9.349	0	0	18	0	0	0	0
															9.358	0	0	26	0	18	0	0
															9.366	0	0	18	0	0	0	0
															9.375	0	0	36	0	0	0	0
															9.384	0	0	59	0	0	0	0
															9.393	0	0	27	0	0	0	17
															9.402	0	0	0	0	0	19	0
															9.411	0	0	20	0	16	0	0
															9.419	0	0	17	0	0	0	0
															9.428	25	0	16	0	0	0	0
															9.437	0	0	0	0	19	0	0
															9.446	0	0	0	0	0	0	0
															9.455	0	0	38	0	0	0	0
															9.463	0	0	44	19	0	0	0
															9.472	0	0	61	0	0	0	20
															9.481	0	0	24	0	22	0	0
															9.49	0	0	19	0	0	0	38
															9.499	0	0	0	0	0	0	0
															9.508	0	0	25	0	0	0	0
															9.516	0	0	24	0	0	0	18
															9.525	0	0	0	0	0	0	0
															9.534	0	0	42	0	0	0	0
															9.543	0	0	24	0	32	0	0
															9.552	0	20	18	0	0	0	0
															9.56	0	0	19	0	0	0	0
															9.569	0	0	0	0	0	0	0
															9.578	0	0	17	24	0	0	18
															9.587	0	0	51	24	0	0	0
															9.596	0	0	0	0	18	0	0
															9.605	0	0	0	28	34	0	0
															9.613	0	0	37	0	0	0	0
															9.622	0	0	0	0	0	0	0
															9.631	0	0	29	18	0	0	0
															9.64	0	23	0	0	0	0	0
															9.649	0	0	0	0	0	0	0
															9.657	0	0	0	36	0	0	18
															9.666	0	0	20	0	0	0	0
															9.675	0	0	0	0	0	0	0
															9.684	0	0	23	0	0	0	0
															9.693	0	0	20	0	0	0	0
															9.702	0	0	0	0	0	0	0
															9.71	0	0	0	0	42	0	0
															9.719	0	0	26	17	0	0	0
															9.728	0	0	0	0	0	0	0
															9.737	0	0	0	0	0	0	0
															9.746	0	0	0	0	0	18	0
															9.754	0	0	20	0	0	0	0
															9.763	0	18	0	21	0	0	0
															9.772	0	0	52	0	16	0	0
															9.788	0	0	0	0	0	0	0
															9.797	0	0	0	0	0	0	24
															9.806	0	0	0	0	0	0	0
															9.815	0	0	0	0	17	0	0
															9.823	0	0	24	37	0	0	0
															9.832	0	0	19	21	0	24	0
															9.841	0	0	18	0	0	0	0
															9.85	0	0	0	27	0	0	0
															9.859	0	0	65	20	20	0	0
															9.868	0	0	62	0	0	0	0
															9.876	0	0	16	0	0	0	0
															9.885	0	0	39	0	0	0	22
															9.894	0	0	0	22	0	0	0
															9.903	0	0	103	0	0	0	0
															9.912	0	19	37	0	19	0	0
															9.92	0	0	36	0	0	0	0
															9.929	0	0	52	0	0	0	18
															9.938	0	16	0	18	0	0	0
															9.947	0	0	48	0	0	0	25
															9.956	0	0	0	0	0	0	0
															9.965	0	18	0	0	0	0	18
															9.973	0	0	0	0	17	16	0
															9.982	0	0	0	0	0	19	0
															9.991	0	0	21	0	0	18	0
															10	0	0	19	0	19	0	0
															10.009	0	0	0	0	18	0	0
															10.017	0	0	0	0	0	18	17
															10.026	0	0	16	0	18	0	0
															10.035	0	0	16	18	17	0	21
															10.044	0	0	23	0	0	0	0
															10.053	0	0	46	0	0	0	0
															10.062	0	0	16	0	0	0	0
															10.07	0	0	0	0	0	0	0
															10.079	0	0	16	0	0	0	17
															10.088	0	0	18	18	0	0	0
															10.097	0	0	25	0	0	0	0
															10.106	0	0	61	16	45	0	30
															10.115	0	0	0	0	42	19	0
															10.123	0	0	0	0	0	0	0
															10.132	0	30	0	0	19	0	34
															10.141	0	0	28	0	0	0	17
															10.15	0	0	41	0	18	0	0
															10.159	0	0	0	0	16	0	0
															10.167	0	0	42	0	0	0	18
															10.176	0	0	57	0	0	0	0
															10.185	0	0	36	0	0	0	40
															10.194	0	0	18	0	0	0	0
															10.203	48	0	22	0	0	0	0
															10.212	0	0	35	0	41	0	0
															10.22	0	0	38	21	0	18	106
															10.229	0	0	39	18	54	0	18
															10.238	0	0	54	0	71	0	18
															10.247	0	0	0	0	0	0	0
															10.256	0	0	35	0	90	0	17
															10.264	0	16	106	0	18	0	17
															10.273	0	0	24	0	64	0	18
															10.282	0	0	16	0	38	0	47
															10.291	0	0	60	0	56	17	26
															10.3	0	0	44	0	140	0	88
															10.309	0	0	66	18	204	0	77
															10.317	0	0	43	0	129	18	108
															10.326	0	20	57	0	80	0	130
															10.335	18	0	0	0	195	21	167
															10.344	20	0	21	16	177	0	319
															10.353	0	0	0	0	219	18	336
															10.361	0	0	83	0	257	0	268
															10.37	0	0	82	18	274	0	341
															10.379	0	0	0	22	201	0	179
															10.388	0	0	20	0	317	0	302
															10.397	0	0	0	26	321	0	292
															10.406	0	0	65	0	166	0	468
															10.414	0	0	18	0	420	0	247
															10.423	0	0	56	0	250	0	250
															10.432	0	20	0	0	193	16	438
															10.441	0	0	57	0	322	0	295
															10.457	0	0	0	0	0	0	39
															10.466	0	16	0	0	134	0	264
															10.475	0	0	22	39	218	0	156
															10.483	0	0	18	0	60	0	236
															10.492	0	0	17	0	114	17	244
															10.501	0	0	24	0	163	0	175
															10.51	0	0	17	0	91	0	178
															10.519	0	19	0	0	49	0	157
															10.527	0	0	0	18	63	0	79
															10.536	20	0	20	0	66	0	70
															10.545	0	0	17	0	0	0	38
															10.554	0	0	0	0	95	0	141
															10.563	0	0	0	0	17	25	119
															10.572	0	0	93	0	35	0	36
															10.58	0	21	0	18	19	0	18
															10.589	0	23	0	0	21	35	72
															10.598	0	0	0	0	17	0	72
															10.607	0	0	0	0	18	0	0
															10.616	0	0	0	0	0	0	18
															10.624	0	20	28	0	0	0	0
															10.633	0	0	43	0	0	0	27
															10.642	0	0	18	0	21	0	41
															10.651	0	0	63	0	0	0	0
															10.66	23	0	0	0	43	21	0
															10.669	16	17	0	19	0	23	33
															10.677	0	0	20	0	30	0	23
															10.686	0	0	50	18	0	23	0
															10.695	0	0	0	38	0	36	0
															10.704	0	0	18	0	0	0	0
															10.713	0	0	0	0	0	0	0
															10.721	0	0	0	0	0	0	0
															10.73	0	0	0	39	0	0	0
															10.739	0	0	0	29	17	0	25
															10.748	0	0	21	19	0	0	0
															10.757	0	0	62	37	0	0	0
															10.766	0	0	0	16	0	0	0
															10.774	47	0	0	0	18	0	0
															10.783	0	0	0	0	101	18	0
															10.792	0	0	0	16	0	68	19
															10.801	0	66	0	24	0	0	0
															10.81	0	0	47	0	0	0	0
															10.818	0	0	32	0	0	0	20
															10.827	0	0	20	0	0	0	117
															10.836	0	0	19	0	17	0	0
															10.845	0	0	44	0	47	23	22
															10.854	0	0	68	41	42	0	95
															10.863	0	0	56	0	274	19	173
															10.871	0	0	0	0	134	0	500
															10.88	0	0	20	0	640	47	443
															10.889	0	0	17	34	636	71	836
															10.898	0	21	106	0	528	0	483
															10.907	36	0	17	0	415	0	347
															10.915	0	19	36	0	778	39	820
															10.924	0	0	41	0	359	27	515
															10.933	0	21	134	0	271	32	309
															10.942	16	0	43	0	187	0	241
															10.951	0	0	73	0	95	0	224
															10.96	0	0	0	0	53	0	229
															10.968	0	17	0	22	129	29	81
															10.977	0	0	24	18	55	0	130
															10.986	0	0	113	0	17	0	37
															10.995	0	0	0	23	109	16	165
															11.004	0	0	0	0	45	0	67
															11.012	0	17	18	0	39	19	44
															11.021	0	0	36	20	75	0	51
															11.03	0	47	58	24	45	0	41
															11.039	0	28	0	0	96	17	59
															11.048	0	0	21	0	62	0	54
															11.057	0	0	83	0	37	19	74
															11.065	0	0	0	24	18	0	27
															11.074	0	0	0	17	19	57	73
															11.083	0	0	0	0	46	21	18
															11.092	0	0	35	31	0	18	0
															11.101	0	18	18	27	18	0	81
															11.109	0	22	0	0	132	0	47
															11.126	0	0	0	0	0	0	0
															11.134	0	0	60	0	16	18	38
															11.143	0	0	0	60	19	31	18
															11.152	0	16	0	0	59	23	71
															11.161	0	38	0	0	65	0	17
															11.17	0	20	0	41	0	7	0
															11.179	0	0	0	0	18	0	41
															11.187	0	26	0	23	45	0	17
															11.196	0	0	0	0	0	0	0
															11.205	0	0	16	0	21	0	0
															11.214	0	0	0	22	42	0	29
															11.223	0	0	0	0	0	0	0
															11.231	0	0	0	0	0	37	28
															11.24	0	0	0	0	39	0	51
															11.249	0	0	0	18	63	0	18
															11.258	0	0	0	0	19	0	0
															11.267	0	0	18	0	72	49	19
															11.276	0	0	33	18	53	0	0
															11.284	0	0	60	0	0	21	52
															11.293	0	0	26	19	19	0	36
															11.302	0	0	0	0	37	16	95
															11.311	0	0	77	0	95	16	93
															11.32	0	0	45	0	101	0	186
															11.328	0	0	24	0	171	28	202
															11.337	0	16	29	0	294	0	387
															11.346	0	0	0	0	424	0	553
															11.355	0	17	17	23	372	0	688
															11.364	0	0	39	0	260	22	307
															11.373	0	0	56	25	401	0	389
															11.381	0	0	95	0	218	17	460
															11.39	0	0	68	0	189	22	336
															11.399	23	0	0	41	73	0	97
															11.408	0	0	19	0	38	0	144
															11.417	0	0	24	0	63	0	152
															11.425	0	0	39	19	65	0	33
															11.434	0	0	0	54	58	0	111
															11.443	0	0	0	0	23	21	19
															11.452	0	23	34	0	25	36	18
															11.461	18	0	0	0	34	0	0
															11.47	53	0	50	18	53	0	40
															11.478	0	0	16	43	0	25	16
															11.487	0	0	25	18	45	0	19
															11.496	0	0	46	61	0	0	0
															11.505	0	0	0	16	22	0	0
															11.514	0	0	19	0	17	20	0
															11.522	0	0	44	0	0	0	0
															11.531	0	0	0	0	0	17	0
															11.54	17	0	71	28	0	0	21
															11.549	0	0	0	17	17	0	0
															11.558	0	0	18	42	0	0	0
															11.567	0	0	48	0	17	0	23
															11.575	0	0	0	21	0	0	0
															11.584	0	0	0	19	0	33	0
															11.593	0	0	0	0	0	17	0
															11.602	0	0	0	0	0	28	0
															11.611	0	0	21	28	18	37	0
															11.619	0	0	36	84	43	19	19
															11.628	0	0	17	0	21	44	37
															11.637	0	0	18	47	17	34	0
															11.646	0	18	0	0	22	48	0
															11.655	0	21	0	65	16	18	0
															11.664	0	48	19	19	0	0	25
															11.672	0	0	41	35	0	20	17
															11.681	0	16	0	0	0	0	0
															11.69	0	0	35	0	0	0	0
															11.699	0	19	35	0	16	18	0
															11.708	0	0	18	0	19	18	0
															11.716	0	0	20	0	17	19	0
															11.725	19	0	18	0	0	0	17
															11.734	0	34	142	0	0	0	0
															11.743	0	23	55	34	26	23	0
															11.752	0	0	0	16	0	41	17
															11.761	0	0	18	47	35	0	0
															11.769	0	0	21	0	17	0	0
															11.778	0	22	33	16	0	56	40
															11.794	0	0	0	0	0	0	16
															11.803	0	0	0	0	146	23	40
															11.812	0	42	17	30	124	23	97
															11.821	20	0	0	0	153	0	182
															11.83	0	0	0	0	99	7	259
															11.838	0	0	0	28	36	23	109
															11.847	27	0	0	16	19	22	143
															11.856	0	0	16	0	58	52	154
															11.865	0	0	35	0	59	19	231
															11.874	0	0	0	0	177	0	161
															11.882	0	0	0	38	124	40	0
															11.891	0	18	57	20	68	0	36
															11.9	0	24	53	42	0	36	26
															11.909	0	19	20	0	40	16	0
															11.918	0	41	45	124	132	148	36
															11.927	0	0	0	39	41	77	87
															11.935	0	46	21	44	73	54	61
															11.944	0	0	0	125	101	57	170
															11.953	0	0	49	113	86	120	40
															11.962	0	43	0	76	72	141	58
															11.971	0	18	59	74	17	81	43
															11.979	0	0	60	36	36	42	17
															11.988	0	22	0	36	18	63	37
															11.997	0	0	37	0	40	0	19
															12.006	0	37	18	33	55	0	16
															12.015	50	0	88	42	42	0	90
															12.024	0	0	98	0	36	83	45
															12.032	0	0	117	0	16	44	29
															12.041	0	25	18	0	18	0	56
															12.05	0	0	95	0	0	51	65
															12.059	0	0	62	0	0	42	18
															12.068	36	19	17	40	21	45	41
															12.076	26	0	78	18	0	39	0
															12.085	0	24	0	25	44	0	22
															12.094	0	0	23	0	24	21	0
															12.103	0	16	110	0	0	0	0
															12.112	0	0	0	26	18	62	16
															12.121	0	82	22	0	0	46	61
															12.129	17	32	0	38	0	0	0
															12.138	0	26	0	0	0	19	0
															12.147	22	0	31	18	19	19	17
															12.156	0	37	22	0	19	0	18
															12.165	0	0	0	0	25	18	0
															12.173	0	0	24	0	0	29	17
															12.182	0	0	0	0	18	26	18
															12.191	0	34	0	23	0	0	0
															12.2	0	0	19	37	0	0	19
															12.209	0	0	0	0	0	0	26
															12.218	0	0	0	0	56	45	0
															12.226	30	17	0	95	0	23	0
															12.235	24	0	18	19	34	21	37
															12.244	0	0	21	52	18	86	22
															12.253	17	19	58	45	18	0	0
															12.262	0	0	25	0	43	16	18
															12.27	18	0	0	0	0	0	18
															12.279	35	0	88	0	0	0	0
															12.288	17	0	0	33	0	0	0
															12.297	0	0	21	35	0	19	0
															12.306	0	0	0	40	0	22	0
															12.315	40	0	0	0	22	52	0
															12.323	0	67	65	35	30	0	0
															12.332	0	0	42	26	20	18	0
															12.341	0	17	50	20	27	20	0
															12.35	0	38	49	40	30	0	0
															12.359	0	0	17	0	0	18	0
															12.368	0	0	19	23	22	41	38
															12.376	0	24	18	0	0	17	17
															12.385	0	0	0	28	112	0	0
															12.394	0	0	21	0	0	0	0
															12.403	0	0	17	0	0	0	0
															12.412	0	26	0	0	0	0	17
															12.42	0	22	0	0	0	0	0
															12.429	0	0	0	61	18	0	0
															12.438	0	54	18	0	0	23	18
															12.447	0	0	0	16	36	0	0
															12.463	0	0	0	0	0	0	0
															12.472	0	0	0	42	0	26	0
															12.481	0	0	0	0	0	0	17
															12.489	18	0	0	42	18	0	0
															12.498	0	0	18	0	0	0	0
															12.507	0	0	20	18	0	0	0
															12.516	0	19	20	0	0	24	17
															12.525	18	18	39	0	0	0	45
															12.534	0	19	0	0	0	34	17
															12.542	28	19	35	26	0	108	0
															12.551	0	34	0	0	0	23	0
															12.56	0	0	0	27	18	0	0
															12.569	20	0	55	40	0	0	20
															12.578	24	0	42	19	19	0	0
															12.586	0	18	0	0	53	0	0
															12.595	0	17	0	0	18	0	44
															12.604	22	0	40	23	0	18	18
															12.613	21	0	29	0	44	0	45
															12.622	20	27	0	23	18	0	0
															12.631	0	0	0	20	17	21	36
															12.639	0	0	40	0	0	0	0
															12.648	0	0	23	38	37	21	41
															12.657	0	0	18	18	20	21	0
															12.666	0	16	17	0	19	0	17
															12.675	0	0	17	53	103	17	22

## Sheet: Figure 5
Figure 5c													Figure 5d							Figure 5e
Raw OD600													0.05% Triton X-100
Time (h)	WT			ΔgdpP		ΔgdpP Supr. #2			ΔgdpP Supr. #3				Strain	Replicate	CFU/mL at 0h	CFU/mL at 4h	% Survival			Strain	Biological replicate	OD600 at harvest	CFU/mL	Raw PG yield, mg/L	CFU correction factor	CFU corrected PG yield, mg/L
	Replica 1	Replica 2	Replica 3	Replica 1	Replica 2	Replica 1	Replica 2	Replica 3	Replica 1	Replica 2	Replica 3		∆gdpP	Replica 1	681000000	406000000	59.6182			WT	Replica 1	0.5	340000000	7.8	1	7.8
0	0.228	0.191	0.183	0.188	0.188	0.135	0.136	0.121	0.158	0.141	0.154		ΔgdpP ΔoatA	Replica 1	612000000	421000000	68.7908				Replica 2	0.51	360000000	7.44	1	7.44
0.166667	0.23	0.192	0.185	0.188	0.189	0.135	0.137	0.121	0.16	0.142	0.156		∆gdpP Supr. #2	Replica 1	803000000	209000000	26.0274				Replica 3	0.55	420000000	8.44	1	8.44
0.333333	0.231	0.194	0.186	0.189	0.189	0.136	0.138	0.121	0.162	0.143	0.158		∆gdpP Supr. #3	Replica 1	428000000	197000000	46.028				Replica 4	0.52	390000000	7.34	1	7.34
0.5	0.233	0.196	0.188	0.19	0.19	0.137	0.139	0.122	0.165	0.145	0.161									∆gdpP	Replica 1	0.49	533000000	9.8958	0.6379	6.3125
0.666667	0.234	0.197	0.19	0.191	0.19	0.138	0.14	0.122	0.168	0.147	0.164		∆gdpP	Replica 2	680000000	406000000	59.7059				Replica 2	0.5	612000000	8.7621	0.5882	5.1542
0.833333	0.235	0.198	0.192	0.192	0.191	0.14	0.141	0.123	0.171	0.149	0.168		ΔgdpP ΔoatA	Replica 2	614000000	436000000	71.0098				Replica 3	0.5	526000000	8.4436	0.7985	6.742
1	0.236	0.2	0.193	0.193	0.192	0.141	0.143	0.123	0.175	0.151	0.172		∆gdpP Supr. #2	Replica 2	821000000	217000000	26.4312				Replica 4	0.51	498000000	7.387	0.7831	5.785
1.16667	0.237	0.201	0.195	0.194	0.192	0.142	0.145	0.124	0.18	0.154	0.176		∆gdpP Supr. #3	Replica 2	402000000	207000000	51.4925			ΔgdpP ΔoatA	Replica 1	0.55	527000000	11.0748	0.6452	7.145
1.33333	0.238	0.201	0.196	0.195	0.193	0.144	0.146	0.125	0.184	0.156	0.18										Replica 2	0.51	512000000	9.8816	0.7031	6.948
1.5	0.238	0.202	0.197	0.197	0.194	0.145	0.148	0.126	0.188	0.159	0.185		∆gdpP	Replica 3	650000000	409000000	62.9231				Replica 3	0.48	651000000	10.3044	0.6452	6.648
1.66667	0.238	0.203	0.197	0.198	0.196	0.146	0.15	0.127	0.193	0.161	0.189		ΔgdpP ΔoatA	Replica 3	607000000	444000000	73.1466				Replica 4	0.55	601000000	10.462	0.6489	6.789
1.83333	0.239	0.202	0.198	0.2	0.197	0.148	0.152	0.128	0.198	0.164	0.195		∆gdpP Supr. #2	Replica 3	826000000	216000000	26.1501			∆gdpP Supr. #2	Replica 1	0.52	528000000	7.9821	0.6439	5.14
2	0.238	0.203	0.198	0.202	0.198	0.15	0.153	0.129	0.203	0.168	0.2		∆gdpP Supr. #3	Replica 3	428000000	203000000	47.4299				Replica 2	0.51	558000000	10.0285	0.6452	6.47
2.16667	0.239	0.203	0.198	0.204	0.199	0.152	0.156	0.13	0.208	0.171	0.206										Replica 3	0.53	611000000	7.7539	0.6874	5.33
2.33333	0.238	0.203	0.198	0.205	0.2	0.154	0.159	0.132	0.213	0.174	0.211										Replica 4	0.54	523000000	8.1803	0.7457	6.1
2.5	0.237	0.202	0.198	0.208	0.202	0.157	0.161	0.134	0.218	0.177	0.218		Figure 5f							∆gdpP Supr. #3	Replica 1	0.55	611000000	11.9864	0.5565	6.67
2.66667	0.237	0.201	0.198	0.209	0.203	0.159	0.164	0.135	0.224	0.18	0.223										Replica 2	0.58	712000000	13.3302	0.5056	6.74
2.83333	0.236	0.201	0.198	0.211	0.204	0.162	0.167	0.137	0.229	0.183	0.23										Replica 3	0.52	648000000	10.9697	0.6481	7.11
3	0.235	0.2	0.197	0.213	0.205	0.164	0.171	0.138	0.234	0.187	0.235										Replica 4	0.56	623500000	9.944	0.6255	6.22
3.16667	0.236	0.199	0.196	0.215	0.207	0.168	0.173	0.14	0.239	0.189	0.24
3.33333	0.235	0.198	0.196	0.216	0.208	0.17	0.177	0.142	0.244	0.192	0.247
3.5	0.234	0.198	0.195	0.219	0.209	0.173	0.18	0.144	0.249	0.195	0.254
3.66667	0.234	0.197	0.194	0.22	0.21	0.174	0.183	0.145	0.253	0.199	0.259
3.83333	0.233	0.196	0.194	0.222	0.211	0.178	0.186	0.146	0.258	0.201	0.265
4	0.233	0.195	0.194	0.223	0.212	0.18	0.189	0.149	0.262	0.204	0.27
4.16667	0.232	0.194	0.192	0.224	0.213	0.183	0.192	0.151	0.267	0.208	0.277									Figure 5g
4.33333	0.232	0.193	0.192	0.226	0.214	0.185	0.195	0.152	0.272	0.21	0.28									OXA+SIM
4.5	0.231	0.193	0.191	0.227	0.214	0.188	0.197	0.154	0.276	0.212	0.286									Strain	Replicate	CFU/mL 0h	CFU/mL 24h	log10 CFU 0h	log10 CFU 24h	Δ log₁₀ CFU
4.66667	0.23	0.192	0.191	0.228	0.215	0.191	0.2	0.155	0.281	0.216	0.29									WT	Replica 1	114000000	67500000	8.0569	7.8293	-0.227601
4.83333	0.229	0.191	0.189	0.229	0.216	0.193	0.202	0.157	0.284	0.218	0.295									∆gdpP	Replica 1	94000000	92500000	7.97313	7.96614	-0.00698612
5	0.229	0.19	0.189	0.23	0.217	0.195	0.204	0.159	0.288	0.219	0.3									ΔgdpP ΔoatA	Replica 1	67500000	174500000	7.8293	8.2418	0.412492
5.16667	0.228	0.19	0.188	0.231	0.218	0.197	0.207	0.16	0.291	0.222	0.303									∆gdpP Supr. #2	Replica 1	67500000	851500000	7.8293	8.93018	1.10088
5.33333	0.227	0.189	0.187	0.232	0.218	0.198	0.209	0.162	0.293	0.224	0.307									∆gdpP Supr. #3	Replica 1	79000000	919000000	7.89763	8.96332	1.06569
5.5	0.227	0.189	0.188	0.232	0.218	0.201	0.211	0.162	0.297	0.227	0.311
5.66667	0.225	0.188	0.186	0.233	0.219	0.203	0.212	0.164	0.3	0.228	0.315									WT	Replica 2	95500000	7.15e+07	7.98	7.85431	-0.125697
5.83333	0.225	0.187	0.185	0.233	0.219	0.204	0.214	0.165	0.303	0.229	0.318									∆gdpP	Replica 2	94000000	86000000	7.97313	7.9345	-0.0386294
6	0.224	0.187	0.185	0.233	0.219	0.206	0.216	0.166	0.305	0.231	0.32									ΔgdpP ΔoatA	Replica 2	67000000	158500000	7.82607	8.20003	0.373954
6.16667	0.223	0.186	0.184	0.233	0.219	0.207	0.218	0.167	0.307	0.234	0.324									∆gdpP Supr. #2	Replica 2	68000000	834000000	7.83251	8.92117	1.08866
6.33333	0.223	0.185	0.183	0.233	0.219	0.208	0.219	0.168	0.309	0.235	0.326									∆gdpP Supr. #3	Replica 2	7.05e+07	908500000	7.84819	8.95832	1.11014
6.5	0.222	0.185	0.183	0.233	0.22	0.209	0.22	0.169	0.31	0.236	0.329
6.66667	0.221	0.183	0.182	0.233	0.22	0.21	0.222	0.17	0.311	0.237	0.331									WT	Replica 3	91500000	69500000	7.96142	7.84198	-0.119436
6.83333	0.22	0.183	0.182	0.234	0.22	0.21	0.222	0.171	0.313	0.238	0.333									∆gdpP	Replica 3	89000000	90500000	7.94939	7.95665	0.00725857
7	0.219	0.182	0.181	0.233	0.219	0.212	0.223	0.172	0.314	0.239	0.335									ΔgdpP ΔoatA	Replica 3	69000000	260500000	7.83885	8.41581	0.576959
7.16667	0.219	0.182	0.181	0.233	0.219	0.212	0.224	0.173	0.315	0.24	0.337									∆gdpP Supr. #2	Replica 3	60500000	828500000	7.78176	8.91829	1.13654
7.33333	0.218	0.181	0.18	0.233	0.219	0.213	0.225	0.173	0.315	0.241	0.339									∆gdpP Supr. #3	Replica 3	77000000	876000000	7.88649	8.9425	1.05601
7.5	0.217	0.181	0.179	0.232	0.219	0.214	0.226	0.174	0.317	0.242	0.342
7.66667	0.216	0.18	0.178	0.232	0.219	0.215	0.226	0.174	0.318	0.242	0.344
7.83333	0.216	0.18	0.178	0.232	0.218	0.215	0.227	0.175	0.319	0.244	0.345
8	0.215	0.179	0.178	0.231	0.218	0.216	0.229	0.176	0.319	0.244	0.348
8.16667	0.214	0.179	0.177	0.231	0.217	0.216	0.229	0.177	0.32	0.244	0.35
8.33333	0.213	0.178	0.177	0.23	0.217	0.216	0.229	0.177	0.32	0.246	0.352
8.5	0.213	0.177	0.176	0.23	0.216	0.216	0.23	0.177	0.321	0.247	0.353
8.66667	0.212	0.176	0.176	0.229	0.216	0.217	0.23	0.179	0.322	0.247	0.356
8.83333	0.211	0.176	0.175	0.229	0.216	0.217	0.23	0.179	0.322	0.248	0.359
9	0.21	0.175	0.174	0.228	0.215	0.217	0.23	0.18	0.323	0.25	0.36
9.16667	0.209	0.175	0.174	0.228	0.215	0.217	0.231	0.18	0.324	0.251	0.365
9.33333	0.209	0.174	0.174	0.227	0.214	0.218	0.231	0.181	0.324	0.252	0.368
9.5	0.208	0.174	0.173	0.226	0.214	0.217	0.231	0.181	0.325	0.253	0.371
9.66667	0.207	0.173	0.172	0.226	0.213	0.217	0.231	0.182	0.326	0.254	0.375
9.83333	0.207	0.173	0.172	0.225	0.213	0.217	0.232	0.182	0.328	0.255	0.381
10	0.206	0.172	0.171	0.224	0.212	0.218	0.232	0.183	0.328	0.256	0.386
10.1667	0.205	0.172	0.17	0.224	0.212	0.218	0.232	0.184	0.329	0.258	0.391
10.3333	0.204	0.171	0.17	0.223	0.211	0.218	0.232	0.184	0.331	0.259	0.397
10.5	0.203	0.171	0.17	0.222	0.211	0.217	0.232	0.185	0.331	0.261	0.405
10.6667	0.202	0.17	0.169	0.222	0.21	0.218	0.233	0.186	0.334	0.262	0.414
10.8333	0.202	0.169	0.169	0.221	0.21	0.218	0.232	0.186	0.335	0.265	0.425
11	0.201	0.169	0.168	0.22	0.209	0.218	0.232	0.187	0.337	0.266	0.438
11.1667	0.2	0.168	0.168	0.22	0.209	0.218	0.232	0.188	0.339	0.268	0.453
11.3333	0.199	0.168	0.167	0.219	0.208	0.218	0.232	0.189	0.342	0.27	0.47
11.5	0.198	0.167	0.167	0.218	0.207	0.217	0.232	0.189	0.345	0.273	0.491
11.6667	0.197	0.167	0.166	0.217	0.207	0.218	0.232	0.191	0.349	0.276	0.514
11.8333	0.196	0.167	0.166	0.217	0.207	0.218	0.232	0.193	0.353	0.279	0.539
12	0.195	0.166	0.165	0.217	0.206	0.218	0.233	0.194	0.358	0.281	0.565
12.1667	0.194	0.166	0.165	0.216	0.205	0.219	0.233	0.195	0.362	0.285	0.594
12.3333	0.193	0.165	0.164	0.215	0.205	0.219	0.233	0.197	0.368	0.289	0.625
12.5	0.192	0.165	0.164	0.214	0.204	0.219	0.234	0.199	0.376	0.294	0.661
12.6667	0.191	0.164	0.164	0.214	0.204	0.219	0.235	0.201	0.383	0.297	0.699
12.8333	0.19	0.164	0.163	0.213	0.204	0.22	0.235	0.203	0.392	0.303	0.741
13	0.188	0.163	0.163	0.213	0.203	0.22	0.235	0.206	0.401	0.308	0.784
13.1667	0.187	0.162	0.162	0.212	0.202	0.221	0.236	0.209	0.413	0.314	0.828
13.3333	0.186	0.162	0.162	0.211	0.202	0.222	0.237	0.212	0.424	0.321	0.875
13.5	0.185	0.161	0.161	0.211	0.202	0.223	0.238	0.215	0.436	0.328	0.919
13.6667	0.184	0.161	0.161	0.21	0.201	0.225	0.239	0.22	0.453	0.337	0.965
13.8333	0.183	0.161	0.16	0.21	0.2	0.225	0.241	0.224	0.47	0.346	1.01
14	0.181	0.16	0.16	0.209	0.2	0.227	0.243	0.23	0.491	0.357	1.053
14.1667	0.181	0.16	0.16	0.209	0.199	0.229	0.245	0.235	0.514	0.369	1.097
14.3333	0.179	0.159	0.159	0.208	0.199	0.231	0.247	0.242	0.537	0.382	1.138
14.5	0.178	0.159	0.159	0.207	0.199	0.233	0.249	0.25	0.56	0.398	1.177
14.6667	0.177	0.159	0.158	0.207	0.198	0.236	0.252	0.258	0.584	0.414	1.208
14.8333	0.175	0.158	0.158	0.206	0.198	0.239	0.255	0.268	0.612	0.431	1.226
15	0.174	0.158	0.157	0.206	0.197	0.243	0.258	0.279	0.642	0.453	1.252
15.1667	0.173	0.157	0.157	0.205	0.196	0.248	0.263	0.292	0.678	0.474	1.282
15.3333	0.172	0.157	0.157	0.205	0.196	0.254	0.267	0.307	0.719	0.499	1.309
15.5	0.171	0.157	0.156	0.204	0.195	0.26	0.272	0.324	0.764	0.526	1.335
15.6667	0.169	0.157	0.156	0.204	0.195	0.268	0.279	0.343	0.813	0.555	1.36
15.8333	0.168	0.156	0.155	0.203	0.194	0.276	0.285	0.366	0.865	0.588	1.38
16	0.167	0.156	0.155	0.203	0.194	0.286	0.292	0.392	0.92	0.622	1.4
16.1667	0.166	0.155	0.155	0.203	0.193	0.298	0.301	0.423	0.981	0.656	1.419
16.3333	0.164	0.155	0.154	0.202	0.193	0.313	0.31	0.458	1.044	0.692	1.437
16.5	0.163	0.154	0.153	0.202	0.192	0.331	0.322	0.498	1.104	0.734	1.456
16.6667	0.162	0.154	0.153	0.201	0.192	0.352	0.335	0.541	1.156	0.778	1.471
16.8333	0.161	0.154	0.152	0.201	0.192	0.376	0.349	0.591	1.22	0.827	1.479
17	0.16	0.154	0.152	0.2	0.191	0.405	0.366	0.638	1.277	0.879	1.485
17.1667	0.159	0.153	0.152	0.2	0.191	0.441	0.386	0.684	1.324	0.934	1.491
17.3333	0.157	0.153	0.152	0.199	0.19	0.482	0.407	0.735	1.375	0.989	1.498
17.5	0.156	0.153	0.152	0.199	0.19	0.528	0.431	0.785	1.418	1.041	1.507
17.6667	0.154	0.152	0.151	0.198	0.189	0.575	0.459	0.839	1.45	1.093	1.52
17.8333	0.153	0.152	0.151	0.198	0.189	0.626	0.49	0.893	1.464	1.146	1.535
18	0.152	0.151	0.15	0.197	0.188	0.678	0.526	0.948	1.477	1.193	1.551
18.1667	0.151	0.152	0.15	0.197	0.188	0.737	0.563	1	1.494	1.24	1.568
18.3333	0.15	0.151	0.149	0.197	0.187	0.797	0.602	1.053	1.516	1.284	1.583
18.5	0.149	0.151	0.148	0.196	0.186	0.865	0.638	1.104	1.538	1.314	1.597
18.6667	0.149	0.15	0.148	0.196	0.186	0.93	0.679	1.151	1.56	1.345	1.609
18.8333	0.148	0.15	0.148	0.195	0.185	1.003	0.721	1.195	1.58	1.381	1.62
19	0.147	0.15	0.147	0.195	0.185	1.075	0.767	1.236	1.597	1.413	1.63
19.1667	0.147	0.15	0.146	0.195	0.184	1.144	0.818	1.263	1.615	1.438	1.638
19.3333	0.146	0.15	0.147	0.194	0.183	1.208	0.869	1.288	1.631	1.462	1.647
19.5	0.145	0.149	0.146	0.194	0.183	1.265	0.922	1.319	1.647	1.488	1.654
19.6667	0.144	0.149	0.146	0.193	0.182	1.313	0.975	1.347	1.661	1.512	1.661
19.8333	0.143	0.149	0.146	0.193	0.182	1.357	1.027	1.367	1.675	1.535	1.667
20	0.143	0.148	0.145	0.193	0.182	1.399	1.079	1.385	1.685	1.554	1.671
20.1667	0.142	0.148	0.145	0.192	0.181	1.435	1.13	1.406	1.696	1.572	1.677
20.3333	0.142	0.148	0.145	0.192	0.181	1.456	1.18	1.426	1.705	1.578	1.683
20.5	0.141	0.148	0.144	0.191	0.18	1.467	1.219	1.446	1.714	1.584	1.69
20.6667	0.141	0.148	0.144	0.191	0.18	1.481	1.255	1.464	1.723	1.593	1.696
20.8333	0.14	0.147	0.144	0.191	0.179	1.5	1.298	1.48	1.73	1.606	1.701
21	0.14	0.147	0.144	0.19	0.179	1.52	1.331	1.496	1.738	1.622	1.706
21.1667	0.139	0.147	0.144	0.19	0.179	1.54	1.358	1.511	1.744	1.64	1.711
21.3333	0.139	0.146	0.143	0.19	0.178	1.558	1.389	1.524	1.75	1.659	1.714
21.5	0.139	0.146	0.143	0.19	0.177	1.569	1.418	1.529	1.757	1.676	1.718
21.6667	0.138	0.146	0.142	0.189	0.177	1.579	1.446	1.532	1.764	1.693	1.72
21.8333	0.138	0.146	0.142	0.189	0.177	1.589	1.472	1.537	1.771	1.708	1.724
22	0.138	0.146	0.142	0.188	0.177	1.599	1.496	1.541	1.777	1.721	1.728
22.1667	0.138	0.146	0.142	0.188	0.176	1.61	1.517	1.549	1.784	1.736	1.73
22.3333	0.137	0.145	0.142	0.188	0.176	1.62	1.523	1.56	1.789	1.747	1.734
22.5	0.137	0.145	0.142	0.187	0.176	1.63	1.53	1.57	1.795	1.756	1.736
22.6667	0.137	0.145	0.142	0.187	0.176	1.64	1.542	1.583	1.799	1.765	1.738
22.8333	0.136	0.145	0.141	0.187	0.175	1.649	1.556	1.596	1.805	1.772	1.742
23	0.136	0.144	0.141	0.186	0.174	1.657	1.574	1.607	1.81	1.78	1.743
23.1667	0.136	0.144	0.14	0.186	0.174	1.666	1.593	1.618	1.816	1.786	1.746
23.3333	0.136	0.144	0.14	0.186	0.174	1.675	1.611	1.627	1.822	1.793	1.747
23.5	0.135	0.144	0.14	0.185	0.173	1.683	1.629	1.635	1.826	1.8	1.75
23.6667	0.135	0.144	0.14	0.185	0.173	1.69	1.645	1.642	1.83	1.806	1.75
23.8333	0.135	0.144	0.139	0.184	0.173	1.697	1.658	1.649	1.833	1.811	1.752
24	0.135	0.143	0.139	0.185	0.172	1.703	1.668	1.657	1.838	1.817	1.752
24.1667	0.135	0.143	0.139	0.184	0.172	1.71	1.679	1.663	1.841	1.823	1.753
24.3333	0.135	0.143	0.139	0.184	0.172	1.716	1.69	1.669	1.846	1.828	1.754
24.5	0.135	0.143	0.139	0.183	0.172	1.722	1.701	1.675	1.848	1.832	1.754
24.6667	0.134	0.143	0.138	0.183	0.171	1.728	1.709	1.681	1.852	1.837	1.756
24.8333	0.134	0.142	0.138	0.183	0.171	1.734	1.718	1.688	1.855	1.84	1.756
25	0.134	0.142	0.138	0.183	0.171	1.74	1.724	1.693	1.857	1.843	1.757
25.1667	0.134	0.142	0.137	0.182	0.171	1.745	1.73	1.699	1.861	1.847	1.756
25.3333	0.134	0.142	0.137	0.182	0.17	1.752	1.737	1.704	1.863	1.85	1.757
25.5	0.133	0.142	0.137	0.182	0.17	1.756	1.743	1.71	1.866	1.853	1.756
25.6667	0.133	0.142	0.137	0.182	0.17	1.761	1.75	1.714	1.869	1.857	1.757
25.8333	0.133	0.141	0.136	0.182	0.169	1.764	1.757	1.718	1.873	1.861	1.757
26	0.133	0.141	0.136	0.181	0.169	1.767	1.761	1.722	1.875	1.863	1.756
26.1667	0.133	0.141	0.136	0.181	0.169	1.773	1.768	1.725	1.877	1.867	1.756
26.3333	0.133	0.141	0.136	0.181	0.169	1.777	1.774	1.728	1.88	1.87	1.755
26.5	0.133	0.141	0.136	0.181	0.168	1.781	1.779	1.731	1.882	1.873	1.755
26.6667	0.133	0.141	0.136	0.18	0.168	1.785	1.783	1.734	1.884	1.875	1.756
26.8333	0.132	0.141	0.135	0.18	0.167	1.789	1.786	1.737	1.886	1.876	1.755
27	0.132	0.14	0.135	0.18	0.167	1.792	1.791	1.74	1.887	1.879	1.755
27.1667	0.132	0.14	0.135	0.179	0.167	1.796	1.795	1.743	1.889	1.88	1.754
27.3333	0.132	0.14	0.135	0.18	0.167	1.799	1.799	1.745	1.891	1.883	1.753
27.5	0.132	0.14	0.135	0.179	0.166	1.803	1.804	1.748	1.891	1.883	1.753
27.6667	0.132	0.14	0.134	0.179	0.166	1.806	1.808	1.751	1.892	1.884	1.753
27.8333	0.131	0.139	0.134	0.179	0.165	1.809	1.813	1.752	1.892	1.885	1.753
28	0.131	0.139	0.134	0.178	0.165	1.812	1.816	1.755	1.894	1.887	1.751
28.1667	0.131	0.139	0.134	0.178	0.165	1.815	1.819	1.756	1.895	1.887	1.751
28.3333	0.131	0.139	0.133	0.178	0.164	1.819	1.823	1.757	1.895	1.888	1.75
28.5	0.131	0.139	0.133	0.178	0.164	1.822	1.826	1.757	1.896	1.889	1.749
28.6667	0.131	0.139	0.133	0.177	0.163	1.824	1.829	1.76	1.895	1.889	1.749
28.8333	0.131	0.139	0.133	0.177	0.163	1.825	1.829	1.76	1.896	1.889	1.748
29	0.131	0.138	0.133	0.177	0.163	1.827	1.833	1.761	1.895	1.889	1.748
29.1667	0.131	0.139	0.133	0.177	0.162	1.83	1.834	1.762	1.897	1.889	1.747
29.3333	0.131	0.139	0.133	0.176	0.162	1.831	1.836	1.762	1.896	1.889	1.746
29.5	0.13	0.138	0.132	0.176	0.162	1.83	1.838	1.762	1.895	1.889	1.746
29.6667	0.13	0.138	0.132	0.176	0.162	1.831	1.839	1.762	1.895	1.889	1.745
29.8333	0.13	0.138	0.132	0.176	0.161	1.832	1.838	1.763	1.895	1.889	1.744
30	0.13	0.138	0.132	0.176	0.161	1.833	1.841	1.763	1.895	1.889	1.743

## Sheet: Figure 6
	Figure 6 b (include data from Supplementary Figure 10)																			Figure 6 b (Data shown in the figure)
	Macrophages counted in the neubauer chamber					Percentage of survival macrophages per well normalized to starting macrophages (250.000)							Survival ratio vs. untreated							log10 (Survival ratio vs. untreated)
	Strain					Strain							Strain								WT			ΔgdpP			ΔgdpP ΔoatA			ΔgdpP Supr. #2			∆gdpP Supr. #3
	WT	Replica 1	Replica 2	Replica 3		WT	Replica 1	Replica 2	Replica 3	Mean	SD		WT	Replica 1	Replica 2	Replica 3	Mean	SD			Replica 1	Replica 2	Replica 3	Replica 1	Replica 2	Replica 3	Replica 1	Replica 2	Replica 3	Replica 1	Replica 2	Replica 3	Replica 1	Replica 2	Replica 3
	Untreated	5	7	4		Untreated	0.4	0.56	0.32	0.426667	0.122202		Untreated	0.4	0.56	0.32	0.426667	0.122202		OXA	0.0413927	-0.0268721	0.0413927	-0.187087	-0.283997	-0.187087	-0.091515	-0.161151	-0.161151	-0.346787	-0.167491	-0.275724	-0.221849	-0.154902	-0.30103
	OXA	6	5	6		OXA	0.48	0.4	0.48	0.453333	0.046188		OXA	1.125	0.9375	1.125	1.0625	0.108253		SIM	-0.0268721	0.113943	0.0413927	0.113943	-0.107905	0	0	0	0.146128	-0.0457575	-0.221849	-0.221849	0	-0.30103	-0.0457575
	OXA + SIM	12	14	12		OXA + SIM	0.96	1.12	0.96	1.01333	0.092376		OXA + SIM	2.25	2.625	2.25	2.375	0.216506		OXA + SIM	0.361728	0.414973	0.361728	0	0.230449	0.146128	-0.455932	-0.161151	-0.161151	-0.346787	-0.124939	-0.124939	-0.221849	0.0413927	0
	SIM	5	7	6		SIM	0.4	0.56	0.48	0.48	0.08		SIM	0.9375	1.3125	1.125	1.125	0.1875
	ΔgdpP	Replica 1	Replica 2	Replica 3		ΔgdpP	Replica 1	Replica 2	Replica 3	Mean	SD		ΔgdpP	Replica 1	Replica 2	Replica 3	Mean	SD
	Untreated	9	8	6		Untreated	0.72	0.64	0.48	0.613333	0.122202		Untreated	0.72	0.64	0.48	0.613333	0.122202
	OXA	5	4	5		OXA	0.4	0.32	0.4	0.373333	0.046188		OXA	0.652174	0.521739	0.652174	0.608696	0.0753066
	OXA + SIM	8	13	11		OXA + SIM	0.64	1.04	0.88	0.853333	0.201329		OXA + SIM	1.04348	1.69565	1.43478	1.3913	0.328254
	SIM	10	6	8		SIM	0.8	0.48	0.64	0.64	0.16		SIM	1.30435	0.782609	1.04348	1.04348	0.26087
	∆gdpP Supr. #3	Replica 1	Replica 2	Replica 3		∆gdpP Supr. #3	Replica 1	Replica 2	Replica 3	Mean	SD		∆gdpP Supr. #3	Replica 1	Replica 2	Replica 3	Mean	SD
	Untreated	11	11	8		Untreated	0.88	0.88	0.64	0.8	0.138564		Untreated	0.88	0.88	0.64	0.8	0.138564
	OXA	6	7	5		OXA	0.48	0.56	0.4	0.48	0.08		OXA	0.6	0.7	0.5	0.6	0.1
	OXA + SIM	6	11	10		OXA + SIM	0.48	0.88	0.8	0.72	0.21166		OXA + SIM	0.6	1.1	1	0.9	0.264575
	SIM	10	5	9		SIM	0.8	0.4	0.72	0.64	0.21166		SIM	1	0.5	0.9	0.8	0.264575
	∆gdpP Supr. #2	Replica 1	Replica 2	Replica 3		∆gdpP Supr. #2	Replica 1	Replica 2	Replica 3	Mean	SD		∆gdpP Supr. #2	Replica 1	Replica 2	Replica 3	Mean	SD
	Untreated	13	15	12		Untreated	1.04	1.2	0.96	1.06667	0.122202		Untreated	1.04	1.2	0.96	1.06667	0.122202
	OXA	6	9	7		OXA	0.48	0.72	0.56	0.586667	0.122202		OXA	0.45	0.675	0.525	0.55	0.114564
	OXA + SIM	6	10	10		OXA + SIM	0.48	0.8	0.8	0.693333	0.184752		OXA + SIM	0.45	0.75	0.75	0.65	0.173205
	SIM	12	8	8		SIM	0.96	0.64	0.64	0.746667	0.184752		SIM	0.9	0.6	0.6	0.7	0.173205
	ΔgdpP ΔoatA	Replica 1	Replica 2	Replica 3		ΔgdpP ΔoatA	Replica 1	Replica 2	Replica 3	Mean	SD		ΔgdpP ΔoatA	Replica 1	Replica 2	Replica 3	Mean	SD
	Untreated	11	9	6		Untreated	0.88	0.72	0.48	0.693333	0.201329		Untreated	0.88	0.72	0.48	0.693333	0.201329
	OXA	7	6	6		OXA	0.56	0.48	0.48	0.506667	0.046188		OXA	0.807692	0.692308	0.692308	0.730769	0.0666173
	OXA + SIM	3	6	6		OXA + SIM	0.24	0.48	0.48	0.4	0.138564		OXA + SIM	0.346154	0.692308	0.692308	0.576923	0.199852
	SIM	9	9	12		SIM	0.72	0.72	0.96	0.8	0.138564		SIM	1.03846	1.03846	1.38462	1.15385	0.199852
	Figure 6 c					Figure 6 d																			Figure 6 d (Data shown in the figure)
	Strain	Replicate	Mean CFU/lung	Log10 CFU/lung			CV									FC									log2 FC
	WT	1	155000000	8.19033			OD595
	WT	2	6750000	6.8293		WT	0.272	0.257	0.308	0.281	0.281	0.266	0.32	0.293		1	1	1	1	1	1	1	1		0	0	0	0	0	0	0	0
	WT	3	42300000	7.62583		∆gdpP	0.218	0.245	0.219	0.241	0.227	0.253	0.226	0.25		0.801471	0.953307	0.711039	0.857651	0.807829	0.951128	0.70625	0.853242		-0.319279	-0.0689866	-0.491999	-0.221537	-0.307878	-0.0722889	-0.501749	-0.228973
	WT	4	1100000	6.04139		∆gdpP Supr. #2	0.215	0.174	0.187	0.197	0.228	0.182	0.193	0.204		0.790441	0.677043	0.607143	0.701068	0.811388	0.684211	0.603125	0.696246		-0.33927	-0.562681	-0.719892	-0.512375	-0.301536	-0.547488	-0.729471	-0.522332
	∆gdpP	1	320000	5.50515		∆gdpP Supr. #3	0.216	0.192	0.202	0.187	0.22	0.199	0.208	0.193		0.794118	0.747082	0.655844	0.66548	0.782918	0.74812	0.65	0.658703		-0.332575	-0.420662	-0.608575	-0.587532	-0.353067	-0.418658	-0.621488	-0.6023
	∆gdpP	2	550000	5.74036		ΔgdpP ΔoatA	0.288	0.243	0.246	0.245	0.298	0.248	0.254	0.254		1.05882	0.945525	0.798701	0.871886	1.0605	0.932331	0.79375	0.866894		0.0824622	-0.080812	-0.324272	-0.197788	0.0847422	-0.101086	-0.333243	-0.206072
	∆gdpP	3	500000	5.69897
	∆gdpP	4	85000	4.92942
	∆gdpP	5	4400000	6.64345
	∆gdpP	6	45000	4.65321
	∆gdpP	7	3500000	6.54407
	∆gdpP Supr. #2	1	6500	3.81291
	∆gdpP Supr. #2	2	8750	3.94201
	∆gdpP Supr. #2	3	40000	4.60206
	∆gdpP Supr. #2	4	19800	4.29557
	∆gdpP Supr. #2	5	53000	4.72428
	∆gdpP Supr. #2	6	12500	4.09691
	∆gdpP Supr. #2	7	150	2.17609
	∆gdpP Supr. #3	1	82500	4.91645
	∆gdpP Supr. #3	2	13000	4.11394
	∆gdpP Supr. #3	3	22000	4.34242
	∆gdpP Supr. #3	4	2950000	6.46982
	∆gdpP Supr. #3	5	105000	5.02119
	∆gdpP Supr. #3	6	28000	4.44716
	∆gdpP Supr. #3	7	230000	5.36173
	ΔgdpP ΔoatA	1	140000	5.14613
	ΔgdpP ΔoatA	2	20000	4.30103
	ΔgdpP ΔoatA	3	20800	4.31702
	ΔgdpP ΔoatA	4	825000	5.91645
	ΔgdpP ΔoatA	5	413000	5.61542
	ΔgdpP ΔoatA	6	145000	5.16137

## Sheet: Figure 7
Figure 7 c
	WT	Δpde1 Δpde2	WT	Δpde1 Δpde2	WT	Δpde1 Δpde2
	CFU After Treatment	CFU After Treatment	log10 CFU After Treatment	log10 CFU after Treatment	Δlog10 CFU after treatment	Δlog10 CFU after treatment
Todd Hewitt Agar (THA) + 0.5% yeast extract (Control)	14600000	18900000	7.16435	7.27646	1.02348	1.03949
	23100000	14400000	7.36361	7.15836	1.05194	1.02262
	14900000	13300000	7.17319	7.12385	1.02474	1.01769
Ampicillin 0.1 µg/mL	107	415000	2.02938	5.61805	0.289912	0.802578
	217	360000	2.33646	5.5563	0.33378	0.793758
	150	116000	2.17609	5.06446	0.31087	0.723494
Simvastatin 25 uM	2870000	230000	6.45788	5.36173	0.922555	0.765961
	840000	1110000	5.92428	6.04532	0.846326	0.863618
	1010000	890000	6.00432	5.94939	0.85776	0.849913
Ampicillin 0.1 µg/mL Simvastatin 25 uM	13	133	1.11394	2.12385	0.159135	0.303407
	11	189	1.04139	2.27646	0.14877	0.325209
	87	148	1.93952	2.17026	0.277074	0.310037
Ampho 40 ug/mL	59000	87000	4.77085	4.93952	0.68155	0.705646
	110000	35000	5.04139	4.54407	0.720199	0.649153
	49000	37000	4.6902	4.5682	0.670028	0.6526
Ampicillin 0.1 µg/mL Ampho 40 ug/mL	11	44	1.04139	1.64345	0.14877	0.234779
	112	108	2.04922	2.03342	0.292745	0.290489
	84	94	1.92428	1.97313	0.274897	0.281875
Figure 7 d				Figure 7 e
UDP-M5 (RAW XIC data) - m/z 1150.3 [M+H]+				Strain	Replicate	UDP-M5 MS Peak Area
Time (min)	WT	Δpde1 Δpde2		WT	1	122866
1.733	72	253.2		WT	2	111348
1.742	51	86.51		WT	3	97126
1.751	60	481.08		WT	4	33727
1.76	34	137.15		Δpde1 Δpde2	1	1533
1.769	37	0		Δpde1 Δpde2	2	1373
1.777	41	59.08		Δpde1 Δpde2	3	1147
1.786	79	40.09		Δpde1 Δpde2	4	878
1.795	218	73.85
1.804	130	126.6
1.813	289	113.94
1.822	88	75.96
1.83	22	162.47
1.839	67	67.52
1.848	95	124.49
1.857	177	234.21
1.866	172	33.76
1.874	161	0
1.883	190	0
1.892	102	132.93
1.901	16	63.3
1.91	0	6.33
1.919	69	0
1.927	115	63.3
1.936	83	120.27
1.945	60	84.4
1.954	59	86.51
1.963	0	0
1.971	53	14.77
1.98	0	46.42
1.989	109	92.84
1.998	0	137.15
2.007	18	33.76
2.016	19	166.69
2.024	0	173.02
2.033	0	40.09
2.042	19	33.76
2.051	53	101.28
2.06	23	124.49
2.069	39	35.87
2.077	30	0
2.086	18	90.73
2.095	65	42.2
2.104	129	42.2
2.113	165	120.27
2.121	43	0
2.13	27	181.46
2.139	0	194.12
2.148	65	94.95
2.157	32	109.72
2.166	47	0
2.174	61	92.84
2.183	49	107.61
2.192	39	67.52
2.201	0	88.62
2.21	20	86.51
2.218	0	162.47
2.227	0	0
2.236	50	0
2.245	33	0
2.254	0	63.3
2.263	21	50.64
2.271	17	44.31
2.28	25	194.12
2.289	0	219.44
2.298	25	424.11
2.307	73	69.63
2.315	166	215.22
2.324	67	175.13
2.333	0	25.32
2.342	69	63.3
2.351	20	46.42
2.36	0	73.85
2.368	18	130.82
2.377	19	0
2.393	48	113.94
2.402	0	139.26
2.411	4	88.62
2.42	108	130.82
2.429	30	0
2.437	182	0
2.446	0	0
2.455	29	44.31
2.464	35	69.63
2.473	26	78.07
2.481	78	0
2.49	19	0
2.499	26	35.87
2.508	9	33.76
2.517	22	10.55
2.526	28	168.8
2.534	37	59.08
2.543	21	42.2
2.552	46	162.47
2.561	21	221.55
2.57	23	84.4
2.578	17	8.44
2.587	20	135.04
2.596	17	126.6
2.605	45	35.87
2.614	28	0
2.623	27	116.05
2.631	0	0
2.64	0	0
2.649	19	78.07
2.658	21	59.08
2.667	63	135.04
2.675	21	111.83
2.684	43	42.2
2.693	16	246.87
2.702	0	0
2.711	31	0
2.72	21	54.86
2.728	0	158.25
2.737	0	29.54
2.746	19	168.8
2.755	18	132.93
2.764	4	0
2.773	0	122.38
2.781	63	78.07
2.79	64	320.72
2.799	30	71.74
2.808	0	80.18
2.817	18	52.75
2.825	18	187.79
2.834	0	27.43
2.843	0	0
2.852	96	25.32
2.861	21	61.19
2.87	0	67.52
2.878	52	71.74
2.887	18	0
2.896	37	116.05
2.905	28	82.29
2.914	48	0
2.922	28	2.11
2.931	59	14.77
2.94	46	0
2.949	0	29.54
2.958	15	46.42
2.967	10	33.76
2.975	18	63.3
2.984	65	227.88
2.993	0	183.57
3.002	20	0
3.011	0	8.44
3.019	42	29.54
3.028	0	105.5
3.037	39	25.32
3.046	68	0
3.062	49	33.76
3.071	23	0
3.08	18	116.05
3.088	0	97.06
3.097	10	21.1
3.106	0	0
3.115	143	130.82
3.124	49	80.18
3.133	0	71.74
3.141	0	0
3.15	0	16.88
3.159	21	202.56
3.168	18	143.48
3.177	63	65.41
3.185	77	149.81
3.194	20	75.96
3.203	102	0
3.212	8	44.31
3.221	75	105.5
3.23	18	130.82
3.238	20	27.43
3.247	36	113.94
3.256	54	0
3.265	5	35.87
3.274	7	52.75
3.283	34	42.2
3.291	68	164.58
3.3	34	113.94
3.309	31	8.44
3.318	54	160.36
3.327	86	0
3.335	0	82.29
3.344	0	25.32
3.353	84	0
3.362	44	52.75
3.371	0	0
3.38	36	132.93
3.388	86	56.97
3.397	137	44.31
3.406	20	42.2
3.415	0	52.75
3.424	86	67.52
3.432	83	88.62
3.441	36	301.73
3.45	92	50.64
3.459	69	0
3.468	0	101.28
3.477	23	59.08
3.485	7	90.73
3.494	60	116.05
3.503	86	4.22
3.512	0	101.28
3.521	19	37.98
3.529	22	145.59
3.538	33	65.41
3.547	18	137.15
3.556	0	59.08
3.565	88	0
3.574	66	35.87
3.582	43	90.73
3.591	0	90.73
3.6	39	4.22
3.609	51	78.07
3.618	0	113.94
3.626	77	295.4
3.635	24	103.39
3.644	17	63.3
3.653	136	40.09
3.662	16	67.52
3.671	29	71.74
3.679	35	90.73
3.688	39	0
3.697	31	54.86
3.706	0	63.3
3.715	76	40.09
3.731	20	194.12
3.74	59	88.62
3.748	5	160.36
3.757	3	50.64
3.766	47	16.88
3.775	48	46.42
3.784	45	132.93
3.792	42	259.53
3.801	64	107.61
3.81	40	94.95
3.819	58	33.76
3.828	98	187.79
3.837	24	42.2
3.845	107	37.98
3.854	54	128.71
3.863	67	0
3.872	100	42.2
3.881	64	50.64
3.889	102	92.84
3.898	352	221.55
3.907	92	73.85
3.916	248	183.57
3.925	466	126.6
3.934	309	48.53
3.942	447	181.46
3.951	178	217.33
3.96	188	183.57
3.969	144	33.76
3.978	240	135.04
3.986	56	111.83
3.995	121	211
4.004	20	37.98
4.013	25	0
4.022	40	54.86
4.031	57	215.22
4.039	71	371.36
4.048	113	92.84
4.057	45	35.87
4.066	73	124.49
4.075	86	160.36
4.083	1053	48.53
4.092	8265	52.75
4.101	47654	624.56
4.11	130691	73.85
4.119	254519	552.82
4.128	392443	1548.74
4.136	483608	4758.05
4.145	534264	10005.6
4.154	494455	18171.3
4.163	411439	28651.7
4.172	326823	31962.3
4.181	239697	27843.6
4.189	166190	22228.8
4.198	110260	20684.3
4.207	71635	12324.5
4.216	48089	7731.04
4.225	28791	5045.01
4.233	18926	3169.22
4.242	12868	2534.11
4.251	10223	1424.25
4.26	6438	1299.76
4.269	5114	787.03
4.278	4137	749.05
4.286	3313	911.52
4.295	2237	455.76
4.304	2189	424.11
4.313	1840	293.29
4.322	1254	246.87
4.33	1470	90.73
4.339	1237	236.32
4.348	969	71.74
4.357	933	286.96
4.366	891	411.45
4.375	537	128.71
4.383	637	286.96
4.399	939	240.54
4.408	621	33.76
4.417	449	103.39
4.426	619	86.51
4.435	671	86.51
4.444	370	88.62
4.452	619	33.76
4.461	437	265.86
4.47	714	52.75
4.479	402	183.57
4.488	288	251.09
4.496	209	219.44
4.505	282	0
4.514	399	78.07
4.523	292	132.93
4.532	290	166.69
4.541	273	113.94
4.549	282	67.52
4.558	261	6.33
4.567	128	44.31
4.576	155	160.36
4.585	226	221.55
4.593	226	44.31
4.602	190	69.63
4.611	332	14.77
4.62	268	219.44
4.629	118	154.03
4.638	130	0
4.646	205	0
4.655	197	80.18
4.664	251	90.73
4.673	9	211
4.682	129	65.41
4.691	174	50.64
4.699	125	48.53
4.708	304	0
4.717	58	238.43
4.726	201	42.2
4.735	134	128.71
4.743	288	54.86
4.752	188	46.42
4.761	105	97.06
4.77	290	78.07
4.779	190	37.98
4.788	101	263.75
4.796	62	0
4.805	171	67.52
4.814	67	80.18
4.823	219	10.55
4.832	113	52.75
4.84	28	52.75
4.849	119	40.09
4.858	185	196.23
4.867	137	0
4.876	175	0
4.885	200	116.05
4.893	47	14.77
4.902	0	0
4.911	129	37.98
4.92	39	0
4.929	87	73.85
4.937	41	90.73
4.946	139	44.31
4.955	102	27.43
4.964	113	0
4.973	49	35.87
4.982	104	48.53
4.99	154	160.36
4.999	73	54.86
5.008	213	194.12
5.017	108	177.24
5.026	307	46.42
5.034	151	0
5.043	147	46.42
5.052	88	413.56
5.068	134	111.83
5.077	36	132.93
5.086	62	63.3
5.095	191	65.41
5.103	24	21.1
5.112	137	35.87
5.121	39	21.1
5.13	106	0
5.139	0	73.85
5.148	121	46.42
5.156	124	37.98
5.165	91	0
5.174	59	0
5.183	82	46.42
5.192	146	48.53
5.201	97	0
5.209	89	40.09
5.218	76	244.76
5.227	33	33.76
5.236	65	105.5
5.245	84	33.76
5.253	75	35.87
5.262	59	99.17
5.271	93	14.77
5.28	79	33.76
5.289	58	0
5.298	39	107.61
5.306	0	94.95
5.315	28	0
5.324	12	0
5.333	21	14.77
5.342	55	21.1
5.35	91	221.55
5.359	49	50.64
5.368	66	179.35
5.377	53	37.98
5.386	17	4.22
5.395	41	52.75
5.403	139	0
5.412	22	75.96
5.421	22	0
5.43	59	80.18
5.439	0	63.3
5.447	19	128.71
5.456	144	50.64
5.465	151	101.28
5.474	8	0
5.483	169	0
5.492	96	4.22
5.5	98	37.98
5.509	72	90.73
5.518	28	37.98
5.527	78	2.11
5.536	43	73.85
5.544	73	194.12
5.553	0	46.42
5.562	11	0
5.571	34	37.98
5.58	26	59.08
5.589	45	0
5.597	76	183.57
5.606	36	147.7
5.615	184	52.75
5.624	40	46.42
5.633	67	37.98
5.641	137	25.32
5.65	40	4.22
5.659	53	37.98
5.668	19	54.86
5.677	77	73.85
5.686	39	173.02
5.694	36	0
5.703	125	0
5.712	25	65.41
5.721	127	0
5.737	50	0
5.746	16	128.71
5.755	83	0
5.763	50	0
5.772	23	0
5.781	91	52.75
5.79	90	40.09
5.799	45	61.19
5.808	21	0
5.816	36	0
5.825	316	0
5.834	98	42.2
5.843	110	0
5.852	80	0
5.86	45	35.87
5.869	0	69.63
5.878	26	37.98
5.887	143	82.29
5.896	60	0
5.905	79	25.32
5.913	13	0
5.922	46	35.87
5.931	22	128.71
5.94	80	37.98
5.949	19	59.08
5.957	72	84.4
5.966	46	10.55
5.975	53	88.62
5.984	31	139.26
5.993	22	0
6.002	68	0
6.01	60	44.31
6.019	18	0
6.028	55	92.84
6.037	57	2.11
6.046	0	0
6.054	0	73.85
6.063	0	0
6.072	60	0
6.081	0	67.52
6.09	50	0
6.099	0	54.86
6.107	73	0
6.116	89	69.63
6.125	68	8.44
6.134	64	80.18
6.143	11	111.83
6.151	36	0
6.16	17	63.3
6.169	88	137.15
6.178	58	147.7
6.187	0	0
6.196	0	71.74
6.204	35	63.3
6.213	7	0
6.222	28	0
6.231	61	0
6.24	0	29.54
6.248	0	69.63
6.257	39	130.82
6.266	38	56.97
6.275	15	0
6.284	44	0
6.293	24	6.33
6.301	39	37.98
6.31	35	90.73
6.319	33	0
6.328	80	37.98
6.337	38	37.98
6.346	44	0
6.354	92	0
6.363	64	21.1
6.372	15	109.72
6.381	54	82.29
6.39	58	84.4
6.406	38	73.85
6.415	0	111.83
6.423	33	109.72
6.432	100	0
6.441	82	0
6.45	20	40.09
6.459	68	78.07
6.467	21	0
6.476	0	10.55
6.485	28	37.98
6.494	20	109.72
6.503	149	0
6.512	24	0
6.52	58	35.87
6.529	127	54.86
6.538	51	82.29
6.547	72	73.85
6.556	49	25.32
6.564	77	23.21
6.573	73	0
6.582	17	154.03
6.591	51	59.08
6.6	30	44.31
6.609	18	0
6.617	55	4.22
6.626	0	80.18
6.635	34	42.2
6.644	17	80.18
6.653	17	0
6.661	0	132.93
6.67	18	0
6.679	18	40.09
6.688	0	80.18
6.697	0	46.42
6.706	17	0
6.714	87	0
6.723	89	65.41
6.732	6	52.75
6.741	0	86.51
6.75	48	0
6.758	60	2.11
6.767	77	0
6.776	85	0
6.785	123	48.53
6.794	110	109.72
6.803	68	63.3
6.811	81	71.74
6.82	23	0
6.829	124	107.61
6.838	0	0
6.847	28	50.64
6.855	34	0
6.864	27	63.3
6.873	23	0
6.882	45	0
6.891	34	147.7
6.9	21	0
6.908	0	4.22
6.917	58	18.99
6.926	0	109.72
6.935	17	0
6.944	0	0
6.953	0	0
6.961	35	10.55
6.97	3	42.2
6.979	39	173.02
6.988	19	0
6.997	60	0
7.005	30	113.94
7.014	27	206.78
7.023	26	50.64
7.032	58	37.98
7.041	66	0
7.05	0	0
7.058	95	0
7.074	52	40.09
7.083	56	52.75
7.092	40	16.88
7.101	0	56.97
7.11	0	0
7.119	28	175.13
7.127	22	35.87
7.136	107	0
7.145	71	219.44
7.154	3	0
7.163	41	107.61
7.171	63	63.3
7.18	49	56.97
7.189	25	0
7.198	25	0
7.207	27	0
7.216	34	173.02
7.224	0	120.27
7.233	0	0
7.242	99	33.76
7.251	35	143.48
7.26	0	52.75
7.268	125	124.49
7.277	24	0
7.286	12	126.6
7.295	0	238.43
7.304	0	0
7.313	21	274.3
7.321	73	379.8
7.33	18	185.68
7.339	104	21.1
7.348	20	327.05
7.357	0	137.15
7.365	63	109.72
7.374	31	139.26
7.383	97	0
7.392	8	61.19
7.401	25	6.33
7.41	20	202.56
7.418	66	73.85
7.427	68	97.06
7.436	123	111.83
7.445	49	84.4
7.454	74	179.35
7.463	45	244.76
7.471	36	122.38
7.48	108	37.98
7.489	0	12.66
7.498	65	46.42
7.507	149	113.94
7.515	129	86.51
7.524	37	173.02
7.533	151	37.98
7.542	26	40.09
7.551	49	120.27
7.56	40	37.98
7.568	89	0
7.577	33	48.53
7.586	69	50.64
7.595	18	35.87
7.604	0	236.32
7.612	92	0
7.621	29	0
7.63	51	42.2
7.639	48	113.94
7.648	98	37.98
7.657	9	0
7.665	2	18.99
7.674	24	0
7.683	94	103.39
7.692	109	0
7.701	17	75.96
7.709	46	65.41
7.718	56	50.64
7.727	53	0
7.743	65	0
7.752	27	386.13
7.761	31	67.52
7.77	91	37.98
7.778	34	0
7.787	40	52.75
7.796	18	0
7.805	16	88.62
7.814	18	42.2
7.823	37	327.05
7.831	119	42.2
7.84	36	67.52
7.849	0	107.61
7.858	38	31.65
7.867	64	59.08
7.875	36	14.77
7.884	24	84.4
7.893	118	158.25
7.902	17	162.47
7.911	0	0
7.92	107	0
7.928	72	88.62
7.937	74	0
7.946	31	113.94
7.955	24	0
7.964	68	12.66
7.972	34	384.02
7.981	0	8.44
7.99	40	46.42
7.999	48	0
8.008	61	101.28
8.017	35	164.58
8.025	72	33.76
8.034	81	67.52
8.043	25	0
8.052	25	0
8.061	36	149.81
8.07	49	170.91
8.078	0	168.8
8.087	0	170.91
8.096	0	27.43
8.105	45	67.52
8.114	103	6.33
8.122	88	27.43
8.131	64	86.51
8.14	0	0
8.149	13	56.97
8.158	0	65.41
8.167	18	67.52
8.175	0	16.88
8.184	107	0
8.193	1	52.75
8.202	0	130.82
8.211	49	170.91
8.219	95	29.54
8.228	18	122.38
8.237	18	0
8.246	64	154.03
8.255	0	71.74
8.264	199	0
8.272	0	80.18
8.281	0	90.73
8.29	41	90.73
8.299	12	54.86
8.308	114	80.18
8.316	10	12.66
8.325	0	46.42
8.334	0	25.32
8.343	19	156.14
8.352	11	149.81
8.361	25	0
8.369	13	99.17
8.378	80	71.74
8.387	53	75.96
8.396	62	52.75
8.412	90	109.72
8.421	15	0
8.43	119	145.59
8.438	82	293.29
8.447	0	69.63
8.456	37	135.04
8.465	26	84.4
8.474	157	107.61
8.483	20	0
8.491	65	0
8.5	35	80.18
8.509	17	82.29
8.518	18	120.27
8.527	108	141.37
8.535	20	37.98
8.544	0	0
8.553	49	29.54
8.562	0	0
8.571	0	37.98
8.58	9	0
8.588	38	84.4
8.597	19	42.2
8.606	72	0
8.615	38	0
8.624	20	244.76
8.632	0	12.66
8.641	4	50.64
8.65	58	71.74
8.659	16	90.73
8.668	0	63.3
8.677	46	46.42
8.685	38	82.29
8.694	19	189.9
8.703	18	0
8.712	79	40.09
8.721	18	116.05
8.729	44	0
8.738	26	67.52
8.747	42	23.21
8.756	56	35.87
8.765	41	63.3
8.774	16	46.42
8.782	0	0
8.791	0	0
8.8	85	0
8.809	0	42.2
8.818	25	162.47
8.826	40	168.8
8.835	91	0
8.844	111	18.99
8.853	25	0
8.862	108	84.4
8.871	68	0
8.879	66	173.02
8.888	24	232.1
8.897	0	61.19
8.906	54	37.98
8.915	54	0
8.923	40	8.44
8.932	20	118.16
8.941	38	0
8.95	53	48.53
8.959	0	0
8.968	0	56.97
8.976	29	0
8.985	51	35.87
8.994	44	124.49
9.003	116	82.29
9.012	12	50.64
9.021	70	31.65
9.029	0	78.07
9.038	0	18.99
9.047	44	0
9.056	46	29.54
9.065	20	154.03
9.081	12	0
9.089	20	179.35
9.098	0	0
9.107	77	0
9.116	0	31.65
9.125	242	0
9.134	47	23.21
9.142	23	84.4
9.151	117	149.81
9.16	65	94.95
9.169	30	122.38
9.178	15	0
9.187	0	0
9.195	24	12.66
9.204	0	75.96
9.213	19	44.31
9.222	25	0
9.231	0	50.64
9.239	78	46.42
9.248	18	80.18
9.257	23	37.98
9.266	26	65.41
9.275	18	101.28
9.284	107	88.62
9.292	71	0
9.301	40	78.07
9.31	47	6.33
9.319	46	225.77
9.328	45	35.87
9.336	16	154.03
9.345	0	215.22
9.354	29	196.23
9.363	89	78.07
9.372	0	52.75
9.381	32	0
9.389	174	0
9.398	0	69.63
9.407	44	80.18
9.416	0	71.74
9.425	138	0
9.433	49	67.52
9.442	85	37.98
9.451	29	0
9.46	15	0
9.469	21	61.19
9.478	45	143.48
9.486	62	213.11
9.495	17	84.4
9.504	130	37.98
9.513	21	126.6
9.522	19	116.05
9.53	40	0
9.539	24	82.29
9.548	8	234.21
9.557	73	97.06
9.566	46	73.85
9.575	57	73.85
9.583	0	75.96
9.592	41	67.52
9.601	60	0
9.61	27	261.64
9.619	19	151.92
9.628	37	0
9.636	0	31.65
9.645	86	65.41
9.654	53	143.48
9.663	24	56.97
9.672	182	84.4
9.68	0	111.83
9.689	79	14.77
9.698	72	52.75
9.707	26	154.03
9.716	0	73.85
9.725	88	46.42
9.733	0	130.82
9.749	22	97.06
9.758	38	219.44
9.767	60	166.69
9.776	19	179.35
9.785	0	177.24
9.794	57	48.53
9.802	77	46.42
9.811	88	48.53
9.82	73	2.11
9.829	0	46.42
9.838	30	46.42
9.846	50	0
9.855	163	0
9.864	18	0
9.873	37	54.86
9.882	21	80.18
9.891	20	103.39
9.899	0	99.17
9.908	53	75.96
9.917	239	113.94
9.926	48	4.22
9.935	27	69.63
9.943	26	46.42
9.952	18	126.6
9.961	0	135.04
9.97	31	151.92
9.979	68	130.82
9.988	11	75.96
9.996	0	23.21
10.005	38	208.89
10.014	60	0
10.023	0	88.62
10.032	0	168.8
10.04	0	61.19
10.049	31	0
10.058	25	175.13
10.067	34	78.07
10.076	75	54.86
10.085	186	107.61
10.093	16	111.83
10.102	76	35.87
10.111	18	0
10.12	12	40.09
10.129	16	67.52
10.138	71	90.73
10.146	38	0
10.155	12	270.08
10.164	47	75.96
10.173	112	0
10.182	118	0
10.19	0	50.64
10.199	61	37.98
10.208	131	18.99
10.217	19	97.06
10.226	22	310.17
10.235	24	101.28
10.243	24	21.1
10.252	6	33.76
10.261	22	149.81
10.27	48	0
10.279	41	227.88
10.287	166	113.94
10.296	58	261.64
10.305	12	52.75
10.314	32	67.52
10.323	18	111.83
10.332	68	208.89
10.34	72	111.83
10.349	35	42.2
10.358	91	177.24
10.367	42	37.98
10.376	18	86.51
10.384	28	54.86
10.393	187	0
10.402	118	46.42
10.418	37	194.12
10.427	17	94.95
10.436	36	0
10.445	40	162.47
10.453	17	50.64
10.462	22	168.8
10.471	15	137.15
10.48	43	37.98
10.489	53	255.31
10.498	58	183.57
10.506	84	65.41
10.515	19	0
10.524	36	0
10.533	0	162.47
10.542	37	179.35
10.55	14	27.43
10.559	93	92.84
10.568	0	111.83
10.577	55	50.64
10.586	107	12.66
10.595	26	173.02
10.603	59	0
10.612	89	21.1
10.621	0	124.49
10.63	22	166.69
10.639	0	82.29
10.648	0	206.78
10.656	18	126.6
10.665	0	44.31
10.674	0	132.93
10.683	114	78.07
10.692	107	35.87
10.7	60	48.53
10.709	24	447.32
10.718	25	105.5
10.727	103	69.63
10.736	4	179.35
10.745	80	151.92
10.753	39	0

## Sheet: Supplementary Fig. 1
Suppl. Figure 1 b												Suppl. Figure 1 c
Raw OD600													MIC ancestor Strain (µg/mL)					MIC after 100 generations (µg/mL)					MIC after 200 generations (µg/mL)
Time (h)	WT			crtQ::Tn			mecA::Tn					WT (LAC) + Oxacillin	32	32	32	32	32	64	64	64	64	32	64	64	64	64	32
	Replica 1	Replica 2	Replica 3	Replica 1	Replica 2	Replica 3	Replica 1	Replica 2	Replica 3			crtQ::Tn + Oxacillin	4	4	4	4	4	32	32	16	32	32	32	32	64	32	32
0	0.1	0.102	0.102	0.109	0.107	0.099	0.111	0.105	0.104			mecA::Tn + Oxacillin	0.25	0.25	0.25	0.25	0.25	0.25	0.25	0.25	0.25	0.25	0.25	0.25	0.25	0.25	0.25
0.5	0.102	0.104	0.103	0.109	0.108	0.1	0.11	0.106	0.104			WT (LAC) + Oxacillin + ZA	8	8	8	8	8	16	16	64	32	16	16	128	64	32	16
1	0.108	0.113	0.109	0.115	0.115	0.105	0.114	0.109	0.107			WT (LAC) + Oxacillin + SIM	8	8	8	8	8	32	32	8	32	64	32	32	8	32	64
1.5	0.128	0.136	0.124	0.129	0.134	0.121	0.12	0.118	0.116
2	0.177	0.193	0.157	0.171	0.179	0.162	0.14	0.141	0.138
2.5	0.264	0.272	0.21	0.255	0.25	0.228	0.181	0.195	0.192
3	0.37	0.335	0.275	0.348	0.322	0.3	0.247	0.286	0.293
3.5	0.474	0.443	0.373	0.443	0.431	0.403	0.327	0.418	0.419
4	0.591	0.609	0.536	0.555	0.605	0.57	0.425	0.589	0.591
4.5	0.673	0.803	0.749	0.651	0.815	0.791	0.527	0.772	0.773
5	0.719	0.944	0.92	0.738	0.978	0.998	0.621	0.919	0.934
5.5	0.781	1.02	1.016	0.812	1.066	1.113	0.699	0.995	1.014
6	0.827	1.068	1.074	0.866	1.117	1.18	0.761	1.05	1.069
6.5	0.843	1.117	1.099	0.908	1.165	1.232	0.806	1.092	1.11
7	0.871	1.157	1.104	0.918	1.195	1.269	0.835	1.121	1.143
7.5	0.876	1.187	1.109	0.927	1.223	1.304	0.86	1.136	1.161
8	0.884	1.202	1.115	0.926	1.241	1.33	0.877	1.151	1.174
8.5	0.896	1.209	1.127	0.93	1.254	1.346	0.892	1.163	1.183
9	0.904	1.216	1.139	0.943	1.265	1.361	0.906	1.174	1.193
9.5	0.912	1.224	1.155	0.945	1.282	1.378	0.921	1.186	1.202
10	0.905	1.239	1.173	0.954	1.306	1.397	0.944	1.197	1.212
10.5	0.91	1.261	1.202	0.961	1.329	1.419	0.956	1.207	1.221
11	0.912	1.287	1.242	0.958	1.356	1.444	0.966	1.216	1.231
11.5	0.929	1.321	1.29	0.973	1.383	1.47	0.983	1.224	1.238
12	0.936	1.365	1.328	0.979	1.413	1.496	0.996	1.23	1.243
12.5	0.942	1.403	1.359	0.991	1.442	1.519	1.01	1.233	1.236
13	0.967	1.433	1.389	1.006	1.468	1.542	1.019	1.224	1.216
13.5	0.954	1.457	1.419	1.025	1.49	1.565	1.024	1.205	1.2
14	0.977	1.481	1.453	1.046	1.515	1.586	1.037	1.16	1.169
14.5	0.986	1.505	1.488	1.05	1.537	1.605	1.051	1.116	1.137
15	0.994	1.528	1.522	1.07	1.557	1.623	1.057	1.076	1.093
15.5	1.011	1.549	1.55	1.074	1.575	1.639	1.063	1.046	1.039
16	1.026	1.569	1.574	1.085	1.593	1.653	1.068	1.012	0.99

## Sheet: Supplementary Fig. 2
Suppl. Figure 2 a											Suppl. Figure 2 b				Suppl. Figure 2 c
Raw OD600											Size in μm
Time (h)	WT (JE2)			ΔgdpP			ΔgdpP::p-gdpPWT				WT	ΔgdpP	ΔgdpP::p-gdpPWT		WT
	Replica 1	Replica 2	Replica 3	Replica 1	Replica 2	Replica 3	Replica 1	Replica 2	Replica 3		1.48	1.33	1.55
0	0.094	0.095	0.097	0.096	0.095	0.093	0.095	0.094	0.094		1.51	1.24	1.51
0.5	0.096	0.096	0.098	0.096	0.095	0.094	0.096	0.095	0.095		1.59	1.15	1.48
1	0.099	0.099	0.101	0.098	0.097	0.095	0.099	0.099	0.098		1.33	1.11	1.33
1.5	0.108	0.107	0.109	0.102	0.1	0.099	0.107	0.107	0.106		1.46	1.12	1.34
2	0.13	0.128	0.13	0.109	0.107	0.106	0.125	0.127	0.127		1.38	1.36	1.42
2.5	0.184	0.184	0.182	0.127	0.124	0.125	0.172	0.179	0.178		1.44	1.29	1.44
3	0.285	0.285	0.281	0.17	0.165	0.168	0.261	0.273	0.275		1.47	1.1	1.34
3.5	0.432	0.442	0.415	0.248	0.241	0.248	0.399	0.41	0.413		1.33	1.11	1.46
4	0.593	0.582	0.571	0.371	0.363	0.381	0.546	0.558	0.559		1.31	1.17	1.37
4.5	0.862	0.755	0.74	0.518	0.506	0.534	0.699	0.711	0.724		1.56	1.2	1.31
5	1.016	0.906	0.9	0.663	0.641	0.683	0.856	0.876	0.867		1.43	1.34	1.49
5.5	1.105	1.013	1.008	0.78	0.749	0.843	0.973	0.984	0.983		1.49	1.13	1.34
6	1.165	1.097	1.081	0.895	0.886	0.961	1.05	1.058	1.056		1.39	1.22	1.47
6.5	1.196	1.145	1.138	0.994	0.972	1.098	1.103	1.103	1.106		1.24	1.39	1.33
7	1.212	1.17	1.151	1.09	1.045	1.163	1.141	1.147	1.147		1.5	1.12	1.35
7.5	1.231	1.187	1.175	1.146	1.096	1.196	1.179	1.182	1.183		1.42	1.18	1.44
8	1.242	1.204	1.196	1.169	1.133	1.208	1.207	1.206	1.209		1.33	1.24	1.38		ΔgdpP
8.5	1.259	1.228	1.214	1.194	1.154	1.23	1.23	1.228	1.238		1.29	1.16	1.29
9	1.269	1.242	1.226	1.21	1.178	1.241	1.25	1.244	1.254		1.32	1.13	1.39
9.5	1.28	1.257	1.246	1.228	1.193	1.252	1.278	1.259	1.275
10	1.288	1.271	1.254	1.241	1.207	1.257	1.293	1.273	1.29
10.5	1.296	1.274	1.262	1.252	1.226	1.259	1.304	1.289	1.302
11	1.304	1.278	1.262	1.26	1.233	1.262	1.314	1.306	1.313
11.5	1.314	1.286	1.275	1.273	1.244	1.259	1.324	1.318	1.322
12	1.327	1.302	1.286	1.278	1.25	1.267	1.338	1.337	1.33
12.5	1.339	1.31	1.295	1.28	1.257	1.273	1.353	1.351	1.337
13	1.351	1.321	1.309	1.283	1.255	1.27	1.367	1.362	1.348
13.5	1.359	1.329	1.321	1.288	1.259	1.275	1.378	1.375	1.361
14	1.365	1.34	1.336	1.289	1.262	1.273	1.385	1.376	1.363
14.5	1.372	1.35	1.345	1.297	1.261	1.275	1.388	1.38	1.371
15	1.377	1.355	1.354	1.3	1.268	1.277	1.395	1.387	1.378
15.5	1.381	1.361	1.36	1.3	1.27	1.283	1.397	1.392	1.383
16	1.386	1.371	1.369	1.304	1.275	1.279	1.402	1.397	1.386
															ΔgdpP::p-gdpPWT
Suppl. Figure 2 f
Raw OD600
Time (h)	WT - OXA			WT - OXA + ZA			WT - OXA + SIM
Replicate	Replica 1	Replica 2	Replica 3	Replica 1	Replica 2	Replica 3	Replica 1	Replica 2	Replica 3
0	0.1	0.099	0.101	0.122	0.117	0.105	0.168	0.122	0.126
0.166667	0.101	0.102	0.101	0.12	0.117	0.106	0.143	0.122	0.122
0.333333	0.102	0.104	0.103	0.122	0.116	0.108	0.137	0.113	0.125
0.5	0.103	0.107	0.106	0.125	0.119	0.112	0.135	0.115	0.119
0.666667	0.105	0.11	0.109	0.132	0.124	0.115	0.129	0.116	0.117
0.833333	0.107	0.115	0.113	0.14	0.13	0.119	0.132	0.11	0.115
1	0.111	0.121	0.117	0.149	0.138	0.124	0.136	0.114	0.112
1.16667	0.115	0.128	0.122	0.159	0.147	0.132	0.135	0.114	0.112
1.33333	0.12	0.136	0.129	0.171	0.158	0.141	0.138	0.113	0.108
1.5	0.125	0.145	0.135	0.183	0.169	0.149	0.139	0.113	0.107
1.66667	0.131	0.153	0.142	0.195	0.18	0.16	0.142	0.112	0.108
1.83333	0.137	0.162	0.148	0.206	0.19	0.169	0.145	0.112	0.11		Suppl. Figure 2 g											Suppl. Figure 2 h				Suppl. Figure 2 i
2	0.141	0.169	0.154	0.213	0.198	0.178	0.148	0.112	0.11		Raw OD600															Raw OD600
2.16667	0.145	0.173	0.156	0.218	0.204	0.186	0.15	0.111	0.111		Time (h)	WT			WT + ZA			WT + SIM								Time (h)	ΔgdpP			ΔgdpP + ZA			ΔgdpP + SIM
2.33333	0.148	0.177	0.161	0.223	0.207	0.191	0.152	0.112	0.113		Replicate	Replica 1	Replica 2	Replica 3	Replica 1	Replica 2	Replica 3	Replica 1	Replica 2	Replica 3						Replicate	Replica 1	Replica 2	Replica 3	Replica 1	Replica 2	Replica 3	Replica 1	Replica 2	Replica 3
2.5	0.149	0.179	0.161	0.225	0.209	0.196	0.155	0.112	0.113		0	0.102	0.102	0.098	0.099	0.1	0.102	0.103	0.103	0.101						0	0.102	0.102	0.107	0.097	0.097	0.095	0.102	0.104	0.105
2.66667	0.149	0.178	0.163	0.229	0.209	0.199	0.158	0.112	0.115		0.166667	0.102	0.102	0.098	0.099	0.1	0.102	0.107	0.11	0.102						0.166667	0.102	0.102	0.107	0.097	0.097	0.094	0.104	0.111	0.111
2.83333	0.149	0.177	0.16	0.23	0.209	0.202	0.162	0.112	0.117		0.333333	0.102	0.103	0.099	0.1	0.101	0.103	0.103	0.11	0.101						0.333333	0.102	0.102	0.108	0.097	0.098	0.094	0.102	0.106	0.106
3	0.147	0.174	0.158	0.229	0.21	0.204	0.163	0.112	0.116		0.5	0.103	0.104	0.099	0.1	0.102	0.104	0.104	0.101	0.102						0.5	0.102	0.103	0.109	0.098	0.098	0.095	0.102	0.101	0.116
3.16667	0.145	0.171	0.155	0.23	0.209	0.205	0.166	0.112	0.118		0.666667	0.105	0.106	0.101	0.102	0.104	0.105	0.108	0.099	0.099						0.666667	0.103	0.105	0.111	0.099	0.099	0.095	0.103	0.102	0.1
3.33333	0.143	0.167	0.152	0.23	0.208	0.206	0.167	0.112	0.118		0.833333	0.107	0.109	0.102	0.104	0.107	0.108	0.103	0.1	0.099						0.833333	0.105	0.107	0.114	0.101	0.101	0.096	0.1	0.1	0.095
3.5	0.14	0.163	0.149	0.23	0.207	0.207	0.172	0.112	0.118		1	0.11	0.113	0.105	0.106	0.111	0.111	0.102	0.099	0.1						1	0.106	0.11	0.117	0.103	0.103	0.096	0.097	0.097	0.094
3.66667	0.137	0.158	0.146	0.23	0.206	0.209	0.173	0.112	0.119		1.16667	0.113	0.118	0.108	0.11	0.116	0.114	0.103	0.101	0.102						1.16667	0.108	0.114	0.122	0.105	0.106	0.097	0.097	0.096	0.094
3.83333	0.134	0.154	0.143	0.232	0.203	0.211	0.174	0.112	0.119		1.33333	0.119	0.126	0.113	0.113	0.122	0.119	0.105	0.102	0.104						1.33333	0.111	0.12	0.129	0.109	0.111	0.098	0.097	0.096	0.094
4	0.131	0.15	0.14	0.233	0.202	0.212	0.177	0.112	0.12		1.5	0.126	0.135	0.119	0.119	0.13	0.126	0.107	0.105	0.106						1.5	0.115	0.128	0.138	0.114	0.116	0.1	0.098	0.097	0.094
4.16667	0.128	0.146	0.137	0.235	0.199	0.213	0.178	0.112	0.12		1.66667	0.136	0.147	0.128	0.126	0.14	0.135	0.11	0.108	0.109						1.66667	0.12	0.137	0.149	0.121	0.124	0.102	0.098	0.097	0.094
4.33333	0.126	0.142	0.134	0.237	0.198	0.214	0.179	0.112	0.121		1.83333	0.148	0.163	0.14	0.137	0.154	0.146	0.113	0.111	0.113						1.83333	0.127	0.148	0.161	0.131	0.134	0.105	0.099	0.097	0.094
4.5	0.123	0.139	0.132	0.236	0.197	0.215	0.181	0.112	0.121		2	0.165	0.182	0.155	0.15	0.172	0.162	0.116	0.115	0.117						2	0.135	0.161	0.175	0.142	0.146	0.11	0.1	0.098	0.094
4.66667	0.12	0.135	0.129	0.237	0.195	0.217	0.181	0.112	0.122		2.16667	0.186	0.207	0.175	0.168	0.193	0.181	0.121	0.121	0.123						2.16667	0.146	0.177	0.192	0.157	0.161	0.117	0.101	0.099	0.094
4.83333	0.118	0.131	0.127	0.237	0.194	0.219	0.183	0.112	0.122		2.33333	0.211	0.235	0.198	0.189	0.22	0.205	0.126	0.127	0.13						2.33333	0.159	0.198	0.211	0.175	0.178	0.127	0.102	0.099	0.095
5	0.116	0.128	0.125	0.238	0.192	0.22	0.183	0.111	0.123		2.5	0.244	0.268	0.224	0.214	0.248	0.231	0.131	0.133	0.136						2.5	0.175	0.221	0.232	0.195	0.199	0.139	0.103	0.1	0.095
5.16667	0.114	0.125	0.123	0.239	0.19	0.222	0.183	0.111	0.122		2.66667	0.282	0.304	0.254	0.242	0.282	0.263	0.136	0.139	0.143						2.66667	0.196	0.246	0.251	0.219	0.223	0.153	0.105	0.101	0.095
5.33333	0.112	0.122	0.121	0.239	0.19	0.223	0.185	0.111	0.123		2.83333	0.333	0.357	0.285	0.273	0.316	0.296	0.141	0.146	0.15						2.83333	0.226	0.27	0.267	0.246	0.25	0.169	0.107	0.102	0.095
5.5	0.11	0.119	0.12	0.24	0.188	0.224	0.184	0.111	0.124		3	0.381	0.388	0.318	0.309	0.358	0.336	0.146	0.154	0.158						3	0.257	0.292	0.284	0.279	0.282	0.188	0.11	0.103	0.095
5.66667	0.109	0.116	0.118	0.241	0.186	0.225	0.184	0.11	0.123		3.16667	0.429	0.43	0.352	0.346	0.397	0.377	0.152	0.161	0.166						3.16667	0.297	0.312	0.299	0.315	0.318	0.209	0.114	0.104	0.096
5.83333	0.108	0.114	0.116	0.241	0.186	0.226	0.185	0.11	0.124		3.33333	0.499	0.523	0.388	0.388	0.438	0.42	0.158	0.17	0.175						3.33333	0.384	0.342	0.313	0.353	0.352	0.234	0.118	0.105	0.096
6	0.106	0.112	0.115	0.24	0.184	0.227	0.186	0.11	0.124		3.5	0.576	0.56	0.428	0.43	0.474	0.465	0.165	0.18	0.186						3.5	0.418	0.354	0.33	0.394	0.389	0.261	0.124	0.106	0.096
6.16667	0.105	0.11	0.113	0.239	0.181	0.229	0.184	0.11	0.123		3.66667	0.647	0.598	0.464	0.474	0.514	0.51	0.172	0.191	0.197						3.66667	0.483	0.373	0.349	0.436	0.425	0.291	0.131	0.107	0.097
6.33333	0.104	0.108	0.112	0.237	0.179	0.229	0.185	0.11	0.123		3.83333	0.692	0.641	0.507	0.517	0.557	0.558	0.181	0.204	0.212						3.83333	0.551	0.397	0.37	0.479	0.462	0.324	0.14	0.109	0.097
6.5	0.103	0.106	0.111	0.236	0.177	0.229	0.184	0.109	0.123		4	0.759	0.671	0.547	0.564	0.603	0.605	0.189	0.219	0.227						4	0.609	0.42	0.393	0.525	0.501	0.356	0.15	0.111	0.098
6.66667	0.102	0.105	0.11	0.234	0.175	0.229	0.182	0.109	0.123		4.16667	0.805	0.699	0.578	0.613	0.646	0.648	0.2	0.236	0.246						4.16667	0.677	0.463	0.414	0.569	0.536	0.389	0.161	0.114	0.099
6.83333	0.102	0.104	0.108	0.231	0.174	0.229	0.182	0.109	0.122		4.33333	0.823	0.725	0.611	0.648	0.673	0.686	0.211	0.254	0.266						4.33333	0.73	0.498	0.442	0.613	0.585	0.426	0.173	0.117	0.1
7	0.101	0.102	0.108	0.23	0.172	0.229	0.183	0.108	0.123		4.5	0.822	0.752	0.643	0.688	0.699	0.724	0.224	0.277	0.29						4.5	0.783	0.56	0.473	0.692	0.626	0.46	0.185	0.12	0.101
7.16667	0.1	0.101	0.106	0.228	0.17	0.228	0.181	0.108	0.123		4.66667	0.825	0.78	0.69	0.713	0.724	0.758	0.236	0.301	0.317						4.66667	0.824	0.595	0.495	0.719	0.668	0.498	0.199	0.124	0.102
7.33333	0.1	0.1	0.105	0.227	0.168	0.227	0.179	0.108	0.122		4.83333	0.89	0.81	0.716	0.742	0.753	0.793	0.251	0.33	0.349						4.83333	0.869	0.625	0.519	0.752	0.707	0.539	0.213	0.129	0.104
7.5	0.099	0.1	0.105	0.228	0.166	0.226	0.179	0.108	0.123		5	0.932	0.836	0.747	0.77	0.789	0.817	0.268	0.36	0.384						5	0.904	0.656	0.543	0.788	0.741	0.576	0.229	0.135	0.106
7.66667	0.099	0.099	0.104	0.223	0.164	0.225	0.177	0.107	0.122		5.16667	0.948	0.863	0.776	0.794	0.803	0.843	0.286	0.396	0.424						5.16667	0.92	0.686	0.562	0.813	0.771	0.616	0.246	0.141	0.108
7.83333	0.099	0.098	0.103	0.22	0.161	0.224	0.174	0.107	0.122		5.33333	0.976	0.892	0.798	0.817	0.819	0.861	0.303	0.431	0.463						5.33333	0.947	0.705	0.582	0.838	0.795	0.642	0.263	0.148	0.111
8	0.098	0.098	0.103	0.216	0.158	0.222	0.172	0.107	0.121		5.5	0.999	0.925	0.821	0.836	0.843	0.884	0.325	0.47	0.503						5.5	0.97	0.722	0.602	0.866	0.823	0.678	0.279	0.156	0.114
8.16667	0.098	0.097	0.102	0.21	0.155	0.22	0.169	0.107	0.12		5.66667	1.013	0.941	0.843	0.856	0.86	0.9	0.349	0.509	0.541						5.66667	0.989	0.734	0.627	0.89	0.845	0.703	0.293	0.164	0.118
8.33333	0.098	0.097	0.102	0.207	0.152	0.219	0.167	0.106	0.12		5.83333	1.028	0.959	0.861	0.873	0.872	0.915	0.374	0.55	0.58						5.83333	1.017	0.75	0.646	0.906	0.869	0.728	0.305	0.171	0.123
8.5	0.098	0.097	0.102	0.205	0.151	0.217	0.166	0.106	0.12		6	1.042	0.977	0.877	0.888	0.882	0.928	0.402	0.59	0.615						6	1.048	0.765	0.665	0.939	0.9	0.748	0.314	0.18	0.128
8.66667	0.097	0.097	0.102	0.202	0.149	0.216	0.164	0.106	0.12		6.16667	1.058	0.991	0.886	0.902	0.898	0.937	0.432	0.635	0.653						6.16667	1.073	0.786	0.683	0.933	0.908	0.77	0.323	0.188	0.134
8.83333	0.097	0.096	0.102	0.202	0.148	0.213	0.165	0.105	0.12		6.33333	1.069	1.007	0.895	0.918	0.904	0.949	0.467	0.679	0.681						6.33333	1.093	0.8	0.698	0.96	0.939	0.799	0.332	0.197	0.141
9	0.097	0.096	0.102	0.199	0.145	0.211	0.162	0.105	0.119		6.5	1.078	1.02	0.905	0.921	0.912	0.962	0.498	0.725	0.718						6.5	1.113	0.818	0.712	0.976	0.941	0.817	0.341	0.206	0.148
9.16667	0.097	0.096	0.102	0.191	0.142	0.209	0.159	0.105	0.118		6.66667	1.087	1.027	0.911	0.932	0.92	0.964	0.533	0.77	0.748						6.66667	1.132	0.835	0.728	0.981	0.96	0.825	0.352	0.217	0.157
9.33333	0.097	0.096	0.102	0.188	0.14	0.208	0.157	0.105	0.119		6.83333	1.094	1.032	0.914	0.939	0.93	0.972	0.575	0.807	0.776						6.83333	1.143	0.85	0.737	0.992	0.96	0.844	0.371	0.227	0.165
9.5	0.097	0.096	0.102	0.185	0.138	0.205	0.156	0.104	0.118		7	1.1	1.042	0.926	0.946	0.934	0.971	0.619	0.847	0.799						7	1.155	0.86	0.746	1.003	0.974	0.863	0.391	0.238	0.172
9.66667	0.097	0.096	0.102	0.179	0.135	0.204	0.153	0.104	0.117		7.16667	1.106	1.055	0.942	0.954	0.94	0.978	0.668	0.893	0.821						7.16667	1.164	0.873	0.762	1.013	0.985	0.875	0.416	0.249	0.182
9.83333	0.097	0.096	0.102	0.176	0.133	0.202	0.151	0.104	0.117		7.33333	1.115	1.064	0.949	0.952	0.941	0.976	0.73	0.926	0.848						7.33333	1.173	0.89	0.775	1.013	0.992	0.874	0.442	0.26	0.191
10	0.097	0.096	0.102	0.174	0.131	0.199	0.149	0.103	0.116		7.5	1.121	1.073	0.952	0.956	0.947	0.982	0.763	0.963	0.873						7.5	1.182	0.896	0.781	1.022	0.999	0.892	0.466	0.271	0.201
10.1667	0.097	0.096	0.102	0.171	0.129	0.198	0.148	0.103	0.116		7.66667	1.126	1.079	0.963	0.957	0.949	0.975	0.795	0.988	0.9						7.66667	1.188	0.904	0.791	1.029	1.001	0.897	0.488	0.283	0.214
10.3333	0.097	0.096	0.102	0.167	0.127	0.196	0.146	0.103	0.115		7.83333	1.133	1.08	0.969	0.957	0.948	0.976	0.836	1.008	0.922						7.83333	1.195	0.913	0.801	1.035	1.01	0.905	0.511	0.296	0.226
10.5	0.097	0.096	0.102	0.164	0.125	0.194	0.144	0.103	0.115		8	1.133	1.094	0.974	0.953	0.955	0.974	0.866	1.037	0.948						8	1.2	0.908	0.804	1.046	1.012	0.911	0.541	0.319	0.243
10.6667	0.097	0.096	0.102	0.16	0.124	0.192	0.142	0.102	0.114		8.16667	1.138	1.098	0.985	0.949	0.941	0.973	0.906	1.062	0.971						8.16667	1.208	0.926	0.818	1.038	1.012	0.915	0.565	0.332	0.262
10.8333	0.097	0.096	0.102	0.159	0.122	0.19	0.142	0.102	0.114		8.33333	1.144	1.104	0.984	0.998	0.955	0.97	0.927	1.081	0.995						8.33333	1.216	0.939	0.821	1.035	1.023	0.925	0.592	0.35	0.278
11	0.097	0.096	0.102	0.157	0.121	0.188	0.14	0.102	0.114		8.5	1.146	1.113	1	0.999	0.957	0.987	0.956	1.094	1.01						8.5	1.225	0.941	0.827	1.049	1.034	0.93	0.623	0.366	0.288
11.1667	0.097	0.096	0.102	0.156	0.119	0.186	0.14	0.102	0.114		8.66667	1.152	1.117	1.007	0.992	0.952	0.981	0.998	1.101	1.038						8.66667	1.234	0.95	0.834	1.051	1.03	0.928	0.646	0.379	0.293
11.3333	0.097	0.096	0.102	0.153	0.117	0.184	0.138	0.101	0.113		8.83333	1.159	1.125	1.011	0.994	0.953	0.991	1.023	1.114	1.056						8.83333	1.24	0.952	0.841	1.052	1.037	0.936	0.671	0.406	0.298
11.5	0.097	0.096	0.102	0.15	0.116	0.182	0.138	0.101	0.113		9	1.162	1.127	1.015	0.992	0.953	0.988	1.038	1.123	1.073						9	1.246	0.962	0.85	1.061	1.04	0.944	0.696	0.426	0.304
11.6667	0.097	0.096	0.102	0.148	0.115	0.18	0.136	0.101	0.112		9.16667	1.166	1.134	1.019	1.169	0.951	0.99	1.058	1.131	1.091						9.16667	1.252	0.969	0.854	1.055	1.04	0.945	0.718	0.457	0.32
11.8333	0.097	0.096	0.102	0.145	0.113	0.179	0.136	0.101	0.112		9.33333	1.172	1.139	1.031	1.166	0.953	0.989	1.083	1.142	1.114						9.33333	1.256	0.978	0.863	1.063	1.046	0.945	0.744	0.485	0.339
12	0.097	0.096	0.102	0.142	0.112	0.177	0.134	0.101	0.111		9.5	1.177	1.146	1.037	1.168	0.954	0.989	1.101	1.15	1.126						9.5	1.261	0.985	0.87	1.065	1.045	0.948	0.778	0.506	0.374
12.1667	0.097	0.096	0.102	0.142	0.111	0.175	0.135	0.1	0.111		9.66667	1.179	1.145	1.041	1.17	0.956	0.987	1.095	1.151	1.128						9.66667	1.266	0.983	0.875	1.07	1.052	0.958	0.812	0.56	0.469
12.3333	0.097	0.096	0.102	0.137	0.11	0.174	0.133	0.1	0.11		9.83333	1.185	1.15	1.052	1.169	0.957	0.991	1.109	1.155	1.141						9.83333	1.272	0.994	0.888	1.072	1.053	0.958	0.838	0.563	0.441
12.5	0.097	0.096	0.102	0.135	0.109	0.172	0.133	0.1	0.11		10	1.187	1.156	1.054	1.169	0.955	0.989	1.131	1.161	1.159						10	1.274	1.006	0.893	1.072	1.054	0.959	0.867	0.599	0.469
12.6667	0.097	0.096	0.102	0.133	0.108	0.171	0.132	0.1	0.109		10.1667	1.192	1.16	1.058	1.171	0.958	0.991	1.147	1.167	1.171						10.1667	1.279	1.005	0.9	1.081	1.059	0.965	0.899	0.634	0.476
12.8333	0.097	0.096	0.103	0.131	0.107	0.169	0.131	0.1	0.109		10.3333	1.195	1.168	1.063	1.17	0.957	0.992	1.155	1.172	1.178						10.3333	1.287	1.015	0.91	1.081	1.062	0.969	0.92	0.687	0.525
13	0.097	0.096	0.103	0.129	0.106	0.167	0.13	0.099	0.108		10.5	1.198	1.168	1.07	1.171	0.958	0.994	1.159	1.175	1.182						10.5	1.29	1.026	0.909	1.087	1.065	0.97	0.957	0.75	0.677
13.1667	0.097	0.096	0.102	0.129	0.105	0.165	0.13	0.099	0.108		10.6667	1.196	1.177	1.077	1.171	0.96	0.994	1.161	1.176	1.184						10.6667	1.292	1.033	0.919	1.087	1.066	0.972	0.987	0.769	0.66
13.3333	0.097	0.096	0.103	0.127	0.104	0.163	0.13	0.099	0.107		10.8333	1.204	1.178	1.071	1.172	0.961	0.993	1.173	1.176	1.189						10.8333	1.294	1.034	0.926	1.088	1.068	0.976	1.008	0.792	0.719
13.5	0.097	0.097	0.103	0.127	0.103	0.162	0.129	0.099	0.107		11	1.21	1.183	1.081	1.173	0.962	0.996	1.178	1.182	1.198						11	1.299	1.037	0.929	1.092	1.07	0.976	1.034	0.825	0.801
13.6667	0.097	0.097	0.103	0.125	0.103	0.161	0.128	0.099	0.106		11.1667	1.213	1.188	1.093	1.174	0.964	0.997	1.185	1.181	1.204						11.1667	1.303	1.044	0.945	1.098	1.075	0.984	1.053	0.83	0.848
13.8333	0.097	0.097	0.103	0.127	0.102	0.159	0.13	0.099	0.106		11.3333	1.217	1.194	1.094	1.173	0.965	0.998	1.192	1.187	1.21						11.3333	1.307	1.046	0.946	1.103	1.076	0.986	1.074	0.837	0.888
14	0.097	0.097	0.103	0.123	0.101	0.158	0.129	0.098	0.105		11.5	1.22	1.198	1.104	1.176	0.967	0.997	1.193	1.19	1.215						11.5	1.308	1.057	0.955	1.106	1.078	0.989	1.096	0.859	0.957
14.1667	0.097	0.098	0.103	0.124	0.101	0.156	0.129	0.099	0.105		11.6667	1.228	1.202	1.111	1.176	0.968	1	1.198	1.194	1.22						11.6667	1.305	1.059	0.96	1.112	1.083	0.992	1.117	0.857	0.988
14.3333	0.097	0.098	0.103	0.121	0.1	0.155	0.128	0.098	0.105		11.8333	1.232	1.209	1.115	1.177	0.968	1	1.206	1.196	1.223						11.8333	1.307	1.062	0.961	1.119	1.085	0.997	1.129	0.855	1.008
14.5	0.097	0.098	0.103	0.12	0.1	0.153	0.128	0.098	0.104		12	1.234	1.21	1.121	1.177	0.969	1.002	1.204	1.202	1.229						12	1.308	1.065	0.974	1.123	1.088	1.002	1.135	0.854	1.041
14.6667	0.097	0.099	0.103	0.12	0.1	0.152	0.128	0.098	0.104		12.1667	1.242	1.214	1.129	1.178	0.972	1.002	1.207	1.201	1.235						12.1667	1.312	1.071	0.981	1.126	1.093	1.006	1.147	0.853	1.054
14.8333	0.097	0.099	0.103	0.119	0.099	0.15	0.128	0.098	0.104		12.3333	1.244	1.22	1.137	1.179	0.973	1.003	1.21	1.204	1.241						12.3333	1.315	1.076	0.98	1.129	1.095	1.01	1.154	0.854	1.073
15	0.097	0.099	0.103	0.118	0.099	0.149	0.129	0.098	0.103		12.5	1.252	1.221	1.144	1.179	0.974	1.005	1.213	1.214	1.248						12.5	1.317	1.071	0.985	1.135	1.1	1.014	1.158	0.857	1.097
15.1667	0.097	0.1	0.104	0.118	0.098	0.147	0.128	0.098	0.103		12.6667	1.252	1.225	1.148	1.181	0.975	1.007	1.216	1.219	1.254						12.6667	1.316	1.085	0.994	1.139	1.105	1.018	1.159	0.864	1.117
15.3333	0.097	0.1	0.104	0.117	0.098	0.146	0.129	0.098	0.103		12.8333	1.258	1.233	1.152	1.183	0.976	1.006	1.221	1.224	1.263						12.8333	1.317	1.09	0.999	1.143	1.109	1.025	1.167	0.872	1.128
15.5	0.097	0.101	0.104	0.117	0.098	0.145	0.129	0.098	0.103		13	1.26	1.232	1.147	1.183	0.978	1.008	1.22	1.229	1.268						13	1.316	1.094	1.008	1.153	1.115	1.029	1.156	0.893	1.153
15.6667	0.097	0.101	0.104	0.114	0.098	0.144	0.128	0.097	0.102		13.1667	1.263	1.237	1.155	1.184	0.979	1.009	1.226	1.235	1.271						13.1667	1.318	1.102	1.014	1.153	1.115	1.033	1.163	0.908	1.162
15.8333	0.098	0.102	0.104	0.113	0.097	0.143	0.128	0.097	0.102		13.3333	1.266	1.241	1.161	1.185	0.98	1.011	1.229	1.242	1.278						13.3333	1.32	1.106	1.021	1.156	1.12	1.038	1.169	0.935	1.167
16	0.098	0.102	0.104	0.112	0.097	0.142	0.126	0.097	0.102		13.5	1.271	1.246	1.167	1.185	0.982	1.011	1.235	1.244	1.281						13.5	1.32	1.111	1.023	1.161	1.126	1.042	1.177	0.957	1.17
											13.6667	1.267	1.247	1.17	1.186	0.982	1.012	1.237	1.25	1.286						13.6667	1.319	1.116	1.032	1.165	1.129	1.047	1.175	0.977	1.174
											13.8333	1.271	1.25	1.178	1.186	0.984	1.015	1.244	1.255	1.292						13.8333	1.316	1.12	1.039	1.172	1.136	1.053	1.169	1.02	1.185
											14	1.276	1.252	1.183	1.187	0.984	1.015	1.246	1.26	1.295						14	1.316	1.127	1.051	1.171	1.136	1.056	1.178	1.058	1.187
											14.1667	1.274	1.256	1.184	1.188	0.985	1.016	1.251	1.264	1.297						14.1667	1.316	1.127	1.056	1.177	1.141	1.06	1.172	1.089	1.193
											14.3333	1.279	1.26	1.188	1.189	0.986	1.017	1.253	1.267	1.303						14.3333	1.317	1.129	1.06	1.178	1.143	1.063	1.178	1.107	1.197
											14.5	1.28	1.262	1.194	1.189	0.988	1.018	1.26	1.276	1.307						14.5	1.317	1.13	1.063	1.183	1.148	1.069	1.186	1.127	1.199
											14.6667	1.279	1.263	1.196	1.191	0.989	1.019	1.263	1.28	1.307						14.6667	1.316	1.132	1.072	1.186	1.152	1.072	1.185	1.132	1.205
											14.8333	1.281	1.265	1.202	1.19	0.99	1.02	1.27	1.282	1.313						14.8333	1.316	1.136	1.074	1.188	1.154	1.075	1.19	1.147	1.215
											15	1.286	1.268	1.203	1.192	0.99	1.02	1.273	1.29	1.317						15	1.313	1.139	1.084	1.192	1.156	1.08	1.188	1.149	1.216
											15.1667	1.288	1.27	1.208	1.192	0.992	1.022	1.276	1.294	1.321						15.1667	1.31	1.144	1.091	1.194	1.159	1.083	1.185	1.152	1.225
											15.3333	1.292	1.273	1.215	1.192	0.993	1.024	1.282	1.299	1.322						15.3333	1.308	1.152	1.091	1.196	1.163	1.086	1.188	1.158	1.231
											15.5	1.292	1.276	1.224	1.194	0.995	1.024	1.287	1.306	1.33						15.5	1.305	1.16	1.097	1.198	1.165	1.089	1.188	1.154	1.238
											15.6667	1.296	1.279	1.227	1.195	0.996	1.026	1.291	1.311	1.333						15.6667	1.302	1.157	1.101	1.2	1.169	1.092	1.184	1.161	1.247
											15.8333	1.294	1.277	1.225	1.195	0.998	1.026	1.296	1.32	1.338						15.8333	1.295	1.155	1.106	1.204	1.172	1.095	1.179	1.151	1.246
											16	1.302	1.281	1.233	1.196	0.999	1.028	1.3	1.324	1.342						16	1.297	1.16	1.107	1.206	1.174	1.099	1.182	1.165	1.258

## Sheet: Supplementary Fig. 3
	Suppl. Figure 3a
	WT
		Replica 1	Replica 2	Replica 3	Median values
	MIC OXA	8	8	8	8
	MIC SIM	200	200	200	200
	MIC OXA in combination with SIM	2	1	2	2
	MIC SIM in combination with OXA	25	50	25	25
	FIC OXA	0.25	0.125	0.25	0.25
	FIC SIM	0.125	0.25	0.125	0.125
	FIC index	0.375	0.375	0.375	0.375
	Suppl. Figure 3b
	∆gdpP
		Replica 1	Replica 2	Replica 3	Median values
	MIC OXA	256	256	256	256
	MIC SIM	200	200	200	200
	MIC OXA in combination with SIM	16	32	16	16
	MIC SIM in combination with OXA	25	25	25	25
	FIC OXA	0.0625	0.125	0.0625	0.0625
	FIC SIM	0.125	0.125	0.125	0.125
	FIC index	0.1875	0.25	0.1875	0.1875
	Suppl. Figure 3c
	crtQ::Tn
		Replica 1	Replica 2	Replica 3	Median values
	MIC OXA	4	4	4	4
	MIC SIM	200	200	200	200
	MIC OXA in combination with SIM	1	1	1	1
	MIC SIM in combination with OXA	25	25	25	25
	FIC OXA	0.25	0.25	0.25	0.25
	FIC SIM	0.125	0.125	0.125	0.125
	FIC index	0.375	0.375	0.375	0.375

[truncated: 7 more sheets: Supplementary Fig. 4, Supplementary Fig. 5, Supplementary Fig. 6, Supplementary Fig. 7, Supplementary Fig. 8, Supplementary Fig. 9, Supplementary Fig. 10]
